# Supplementary material for: Diverse functions of homologous actin isoforms are defined by their nucleotide, rather than their amino acid sequence
Source: eLife. 2017 Dec 15;6:e31661. doi: 10.7554/eLife.31661 (PMC5794254; doi:10.7554/eLife.31661)
Supplement: Supplementary file 1. — Families are grouped by function, starting with the most abundant ones. [file elife-31661-supp1.xls]

## Sheet: Sheet1
Mus musculus
Family	Ribosome density	Accession, protein	Accession, mRNA	Gene symbol
HISTONES
H2A
fam.5	21.977	NP_808356	NM_177688	H2afj
fam.5	10.215	NP_783589	NM_175658	Hist1h2aa
fam.5	272.891	NP_783591	NM_175660	Hist1h2ab
fam.5	179.333	NP_835496	NM_178189	Hist1h2ac
fam.5	47.214	NP_835495	NM_178188	Hist1h2ad
fam.5	121.588	NP_835494	NM_178187	Hist1h2ae
fam.5	155.997	NP_783592	NM_175661	Hist1h2af
fam.5	81.585	NP_835493	NM_178186	Hist1h2ag
fam.5	103.406	NP_783590	NM_175659	Hist1h2ah
fam.5	188.181	NP_835489	NM_178182	Hist1h2ai
fam.5	202.247	NP_835490	NM_178183	Hist1h2ak
fam.5	37.583	NP_835491	NM_178184	Hist1h2an
fam.5	0.901	NP_001171015	NM_001177544	Hist1h2ao
fam.5	0.901	NP_835492	NM_178185	Hist1h2ap
fam.5	2.059	NP_038577	NM_013549	Hist2h2aa1
fam.5	2.059	NP_835584	NM_178212	Hist2h2aa2
fam.5	16.588	NP_835585	NM_178213	Hist2h2ab
fam.5	114.095	NP_783593	NM_175662	Hist2h2ac
fam.5	134.621	NP_835736	NM_178218	Hist3h2a
fam.3878	64.16	NP_084214	NM_029938	H2afv
fam.3878	0.845	NP_058030	NM_016750	H2afz
H2B
fam.3	414.176	NP_783595	NM_175664	Hist1h2bb
fam.3	249.207	NP_001277309	NM_001290380	Hist1h2bc
fam.3	249.207	NP_075911	NM_023422	Hist1h2bc
fam.3	233.228	NP_001171124	NM_001177653	Hist1h2be
fam.3	233.228	NP_001277459	NM_001290530	Hist1h2be
fam.3	233.228	NP_835501	NM_178194	Hist1h2be
fam.3	67.008	NP_835502	NM_178195	Hist1h2bf
fam.3	277.722	NP_835503	NM_178196	Hist1h2bg
fam.3	73.018	NP_835504	NM_178197	Hist1h2bh
fam.3	180.535	NP_835505	NM_178198	Hist1h2bj
fam.3	168.504	NP_783596	NM_175665	Hist1h2bk
fam.3	45.824	NP_835506	NM_178199	Hist1h2bl
fam.3	118.478	NP_835507	NM_178200	Hist1h2bm
fam.3	187.68	NP_835508	NM_178201	Hist1h2bn
fam.3	21.034	NP_001277395	NM_001290466	Hist1h2bp
fam.3	19.209	NP_835509	NM_178202	Hist1h2bp
fam.3	0.494	NP_001091448	NM_001097979	Hist1h2bq
fam.3	0.756	NP_001104025	NM_001110555	Hist1h2br
fam.3	955.184	NP_783597	NM_175666	Hist2h2bb
fam.3	2.709	NP_835586	NM_178214	Hist2h2be
fam.3	12.016	NP_084358	NM_030082	Hist3h2ba
H3
fam.10	0.603	NP_001074488	NM_001081019	Gm12657
fam.10	1.961	NP_032236	NM_008210	H3f3a
fam.10	55.175	NP_032237	NM_008211	H3f3b
fam.10	202.474	NP_038578	NM_013550	Hist1h3a
fam.10	154.506	NP_835510	NM_178203	Hist1h3b
fam.10	243.287	NP_783584	NM_175653	Hist1h3c
fam.10	109.835	NP_835511	NM_178204	Hist1h3d
fam.10	195.209	NP_835512	NM_178205	Hist1h3e
fam.10	285.844	NP_038576	NM_013548	Hist1h3f
fam.10	188.392	NP_659539	NM_145073	Hist1h3g
fam.10	190.679	NP_835513	NM_178206	Hist1h3h
fam.10	260.776	NP_835514	NM_178207	Hist1h3i
fam.10	91.436	NP_835587	NM_178215	Hist2h3b
fam.10	0.533	NP_835734	NM_178216	Hist2h3c1
fam.10	0.533	NP_473386	NM_054045	Hist2h3c2
H4
fam.14	269.199	NP_835499	NM_178192	Hist1h4a
fam.14	244.353	NP_835500	NM_178193	Hist1h4b
fam.14	413.779	NP_835515	NM_178208	Hist1h4c
fam.14	702.728	NP_783585	NM_175654	Hist1h4d
fam.14	628.186	NP_783586	NM_175655	Hist1h4f
fam.14	600.064	NP_694813	NM_153173	Hist1h4h
fam.14	128.417	NP_783587	NM_175656	Hist1h4i
fam.14	22.779	NP_835582	NM_178210	Hist1h4j
fam.14	97.897	NP_835583	NM_178211	Hist1h4k
fam.14	1.66	NP_001182350	NM_001195421	Hist1h4m
fam.14	316.388	NP_783588	NM_175657	Hist1h4n
fam.14	393.731	NP_291074	NM_033596	Hist2h4
fam.14	394.689	NP_783583	NM_175652	Hist4h4
ACTIN
fam.47	10.267	NP_001258970	NM_001272041	Acta1
fam.47	10.267	NP_033736	NM_009606	Acta1
fam.47	53.781	NP_031418	NM_007392	Acta2
fam.47	1351.61	NP_031419	NM_007393	Actb
fam.47	0.013	NP_780706	NM_175497	Actbl2
fam.47	3.872	NP_033738	NM_009608	Actc1
fam.47	1.289	NP_033739	NM_009609	Actg1
fam.47	0.377	NP_033740	NM_009610	Actg2
TUBULIN
fam.57	10.925	NP_033476	NM_009450	Tubb2a
fam.57	11.702	NP_076205	NM_023716	Tubb2b
fam.57	3.04	NP_075768	NM_023279	Tubb3
fam.57	1.192	NP_033477	NM_009451	Tubb4a
fam.57	54.479	NP_666228	NM_146116	Tubb4b
fam.57	444.155	NP_035785	NM_011655	Tubb5
fam.57	31.512	NP_080749	NM_026473	Tubb6
fam.58	25.704	NP_035783	NM_011653	Tuba1a
fam.58	0.075	NP_035784	NM_011654	Tuba1b
fam.58	0.72	NP_033474	NM_009448	Tuba1c
fam.58	0.885	NP_033472	NM_009446	Tuba3a
fam.58	0.055	NP_033475	NM_009449	Tuba3b
fam.58	46.124	NP_033473	NM_009447	Tuba4a
fam.58	1.274	NP_059075	NM_017379	Tuba8
fam.2769	15.283	NP_598785	NM_134024	Tubg1
fam.2769	0.077	NP_598789	NM_134028	Tubg2
CYTOSKELETON-ASSOCIATED
fam.227	1.037	NP_001001185	NM_001001185	BC048507
fam.227	157.893	NP_062656	NM_019682	Dynll1
fam.227	76.948	NP_001161943	NM_001168471	Dynll2
fam.227	76.948	NP_001161944	NM_001168472	Dynll2
fam.227	76.948	NP_080832	NM_026556	Dynll2
fam.1256	117.706	NP_080340	NM_026064	Myl12a
fam.1256	47.788	NP_075891	NM_023402	Myl12b
fam.1256	9.976	NP_742116	NM_172118	Myl9
fam.68	135.896	NP_001157720	NM_001164248	Tpm1
fam.68	103.753	NP_001157721	NM_001164249	Tpm1
fam.68	135.896	NP_001157722	NM_001164250	Tpm1
fam.68	135.896	NP_001157723	NM_001164251	Tpm1
fam.68	135.896	NP_001157727	NM_001164255	Tpm1
fam.68	135.896	NP_077745	NM_024427	Tpm1
fam.68	0.124	NP_001280677	NM_001293748	Tpm3
fam.516	5.137	NP_001160101	NM_001166629	Dynlt1a
fam.516	24.775	NP_033368	NM_009342	Dynlt1b
fam.516	0.012	NP_001160102	NM_001166630	Dynlt1c
fam.516	0.012	NP_001160099	NM_001166627	Dynlt1f
GTP signaling
fam.1223	0.091	NP_001074564	NM_001081095	1700009N14Rik
fam.1223	124.17	NP_033417	NM_009391	Ran
fam.1223	1.583	NP_033054	NM_009028	Rasl2-9
fam.3717	129.124	NP_033022	NM_008996	Rab1
fam.3717	54.508	NP_083852	NM_029576	Rab1b
fam.3778	11.863	NP_663516	NM_145541	Rap1a
fam.3778	73.98	NP_077777	NM_024457	Rap1b
fam.1240	62.216	NP_033033	NM_009007	Rac1
fam.1240	9.079	NP_033034	NM_009008	Rac2
fam.1240	4.382	NP_573486	NM_133223	Rac3
fam.3102	3.543	NP_034435	NM_010305	Gnai1
fam.3102	42.943	NP_034436	NM_010306	Gnai3
fam.1237	73.307	NP_058082	NM_016802	Rhoa
fam.1237	31.83	NP_001278788	NM_001291859	Rhoc
fam.1237	31.83	NP_031510	NM_007484	Rhoc
fam.436	77.581	NP_001153488	NM_001160016	Gnb1
fam.436	77.581	NP_001153489	NM_001160017	Gnb1
fam.436	77.581	NP_032168	NM_008142	Gnb1
fam.436	47.912	NP_034442	NM_010312	Gnb2
fam.1227	21.823	NP_001157135	NM_001163663	Rab6a
fam.1227	23.17	NP_077249	NM_024287	Rab6a
fam.1227	2.247	NP_776142	NM_173781	Rab6b
Cytochrome
fam.906	40.426	NP_062766	NM_019792	Cyp3a25
fam.906	0.099	NP_001093650	NM_001100180	Cyp3a57
fam.906	3.119	NP_001098630	NM_001105160	Cyp3a59
fam.2601	31.874	NP_598418	NM_133657	Cyp2a12
fam.2601	0.148	NP_001094937	NM_001101467	Cyp2a22
fam.368	0.038	NP_034134	NM_010004	Cyp2c40
fam.368	92.477	NP_001019890	NM_001024719	Cyp2c67
fam.368	21.263	NP_001034644	NM_001039555	Cyp2c68
fam.368	0.046	NP_001097995	NM_001104525	Cyp2c69
fam.377	459.916	NP_031844	NM_007818	Cyp3a11
fam.377	0.007	NP_059092	NM_017396	Cyp3a41a
fam.377	0.02	NP_001098629	NM_001105159	Cyp3a41b
fam.377	0.084	NP_796354	NM_177380	Cyp3a44
fam.919	5.667	NP_034131	NM_010001	Cyp2c37
fam.919	17.342	NP_598905	NM_134144	Cyp2c50
fam.919	34.64	NP_996260	NM_206537	Cyp2c54
fam.2608	4.364	NP_034132	NM_010002	Cyp2c38
fam.2608	34.589	NP_034133	NM_010003	Cyp2c39
Translation
fam.1299	0.263	NP_081291	NM_027015	Rps27
fam.1299	100.973	NP_080743	NM_026467	Rps27l
fam.1299	0.263	NP_001177187	NM_001190258	Rps27rt
fam.3871	2.201	NP_001095031	NM_001101561	Gm6251
fam.3871	70.056	NP_742083	NM_172086	Rpl32
fam.1295	73.633	NP_080345	NM_026069	Rpl37
fam.1295	5.599	NP_001258519	NM_001271590	Rpl37rt
fam.1295	5.599	NP_001258520	NM_001271591	Rpl37rt
fam.33	0.014	NP_001171044	NM_001177573	BB287469
fam.33	46.83	NP_034250	NM_010120	Eif1a
fam.33	86.14	NP_079713	NM_025437	Eif1ax
fam.33	0.002	NP_001116134	NM_001122662	Gm2016
fam.33	0	NP_001171045	NM_001177574	Gm2022
fam.33	0.085	NP_001257651	NM_001270722	Gm21319
fam.33	0.014	NP_001171035	NM_001177564	Gm4027
fam.33	0.002	NP_001013846	NM_001013824	Gm5662
fam.33	0.016	NP_001171036	NM_001177565	Gm8300
fam.2916	2.861	NP_001152847	NM_001159375	Eif4a1
fam.2916	43.558	NP_001116510	NM_001123038	Eif4a2
fam.2915	2.861	NP_659207	NM_144958	Eif4a1
fam.2915	43.558	NP_038534	NM_013506	Eif4a2
fam.2900	29.801	NP_619610	NM_138669	Eif4a3
fam.2900	0.254	NP_001136206	NM_001142734	Gm8994
fam.803	26.329	NP_001124340	NM_001130868	Kars
fam.803	26.329	NP_001273313	NM_001286384	Kars
fam.803	63.007	NP_444322	NM_053092	Kars
fam.3700	0.969	NP_443067	NM_052835	Rpl10
fam.3700	3.726	NP_001156405	NM_001162933	Rpl10l
Protein regulation and processing
fam.3817	38.83	NP_075860	NM_023371	Pin1
fam.3817	0.051	NP_001028940	NM_001033768	Pin1rt1
fam.501	33.664	NP_001123880	NM_001130408	Arf1
fam.501	33.664	NP_031502	NM_007476	Arf1
fam.501	8.815	NP_031503	NM_007477	Arf2
fam.501	37.254	NP_031504	NM_007478	Arf3
fam.1198	25.015	NP_081610	NM_027334	Mettl7a1
fam.1198	0.024	NP_955771	NM_199477	Mettl7a2
fam.1198	0.046	NP_001074940	NM_001081471	Mettl7a3
fam.1635	5.194	NP_001025107	NM_001029936	Specc1
fam.1635	1.439	NP_001268747	NM_001281818	Specc1
fam.90	0.89	NP_001239498	NM_001252569	Serpina1a
fam.90	0.903	NP_033269	NM_009243	Serpina1a
fam.90	901.898	NP_033270	NM_009244	Serpina1b
fam.90	0.139	NP_033271	NM_009245	Serpina1c
fam.90	2.784	NP_033272	NM_009246	Serpina1d
fam.90	1.424	NP_033273	NM_009247	Serpina1e
fam.1294	86.003	NP_001076015	NM_001082546	BC100530
fam.1294	1.56	NP_001001332	NM_001001332	BC117090
fam.1294	25	NP_001076012	NM_001082543	Stfa1
fam.3193	116.075	NP_114074	NM_031868	Ppp1ca
fam.3193	0.102	NP_038664	NM_013636	Ppp1cc
fam.3376	101.892	NP_062284	NM_019411	Ppp2ca
fam.3376	32.269	NP_059070	NM_017374	Ppp2cb
fam.1274	239.469	NP_033920	NM_009790	Calm1
fam.1274	57.584	NP_031615	NM_007589	Calm2
fam.1274	54.829	NP_031616	NM_007590	Calm3
Ubiquitin
fam.3955	0	NP_001159534	NM_001166062	Gm16381
fam.3955	86.955	NP_079677	NM_025401	Ubl5
fam.1309	0.131	NP_064296	NM_019912	Ube2d2a
fam.1309	0.55	NP_001263326	NM_001276397	Ube2d2b
fam.1309	28.768	NP_079632	NM_025356	Ube2d3
fam.1202	7.826	NP_001025026	NM_001029855	Psme2
fam.1202	5.859	NP_035320	NM_011190	Psme2
fam.1202	0.311	NP_001268401	NM_001281472	Psme2b
DNA/RNA binding
fam.785	1.274	NP_149068	NM_033077	D1Pas1
fam.785	113.064	NP_034158	NM_010028	Ddx3x
fam.785	11.325	NP_036138	NM_012008	Ddx3y
fam.982	58.815	NP_932099	NM_197982	Ddx39
fam.982	95.082	NP_001239386	NM_001252457	Ddx39b
fam.982	95.082	NP_062667	NM_019693	Ddx39b
fam.2775	84.834	NP_067485	NM_021510	Hnrnph1
fam.2775	6.247	NP_063921	NM_019868	Hnrnph2
fam.482	75.7	NP_033251	NM_009225	Snrpb
fam.482	5.252	NP_001076430	NM_001082961	Snrpn
fam.482	5.252	NP_001076431	NM_001082962	Snrpn
fam.482	5.252	NP_038698	NM_013670	Snrpn
fam.1357	1.945	NP_001074475	NM_001081006	Etl4
fam.1357	6.448	NP_001171102	NM_001177631	Etl4
fam.1408	2.263	NP_001278162	NM_001291233	Cux1
fam.1408	7.651	NP_001278163	NM_001291234	Cux1
Blood and Immunity
fam.1275	0.361	NP_001238984	NM_001252055	Ly6c1
fam.1275	0.361	NP_034871	NM_010741	Ly6c1
fam.1275	26.929	NP_001092687	NM_001099217	Ly6c2
fam.932	65.854	NP_001036232	NM_001042767	Proc
fam.932	62.075	NP_001036233	NM_001042768	Proc
fam.932	87.804	NP_032960	NM_008934	Proc
fam.3784	19.901	NP_081178	NM_026902	Mcts1
fam.3784	6.128	NP_079819	NM_025543	Mcts2
fam.3886	339.336	NP_033143	NM_009117	Saa1
fam.3886	164.539	NP_035444	NM_011314	Saa2
fam.1433	142.188	NP_032671	NM_008645	Mug1
fam.1433	0.009	NP_032672	NM_008646	Mug2
fam.3940	986.262	NP_115930	NM_032541	Hamp
fam.3940	24.867	NP_899080	NM_183257	Hamp2
fam.3940	986.262	NP_115930	NM_032541	Hamp
fam.3940	24.867	NP_899080	NM_183257	Hamp2
Metabolism
fam.2713	40.748	NP_080720	NM_026444	Cs
fam.2713	0.208	NP_082221	NM_027945	Csl
fam.2860	175.309	NP_001170778	NM_001177307	Aldoa
fam.2860	0.035	NP_001186199	NM_001199270	Aldoart1
fam.995	173.735	NP_001170779	NM_001177308	Aldoa
fam.995	173.735	NP_031464	NM_007438	Aldoa
fam.995	0.66	NP_001264269	NM_001277340	Aldoart2
fam.2134	367.124	NP_001258827	NM_001271898	Acox1
fam.2134	300.521	NP_056544	NM_015729	Acox1
fam.2846	50.157	NP_570934	NM_130864	Acaa1a
fam.2846	84.801	NP_666342	NM_146230	Acaa1b
fam.2569	161.81	NP_038495	NM_013467	Aldh1a1
fam.2569	17.272	NP_036051	NM_011921	Aldh1a7
fam.2356	388.344	NP_941074	NM_198672	Ces3a
fam.2356	58.238	NP_653094	NM_144511	Ces3b
Detox
fam.2472	3.3	NP_659545	NM_145079	Ugt1a6a
fam.2472	10.786	NP_958812	NM_201410	Ugt1a6b
fam.2473	11.514	NP_964003	NM_201641	Ugt1a10
fam.2473	97.737	NP_964006	NM_201644	Ugt1a9
fam.874	0.442	NP_444445	NM_053215	Ugt2b37
fam.874	0.362	NP_598655	NM_133894	Ugt2b38
fam.874	48.949	NP_033493	NM_009467	Ugt2b5
Non-protein processing
fam.3841	0.282	NP_038618	NM_013590	Lyz1
fam.3841	81.902	NP_059068	NM_017372	Lyz2
fam.357	277.547	NP_001258331	NM_001271402	Ephx2
fam.357	199.077	NP_001258332	NM_001271403	Ephx2
fam.357	283.927	NP_001258350	NM_001271421	Ephx2
fam.357	219.55	NP_031966	NM_007940	Ephx2
fam.3047	35.839	NP_001035774	NM_001040684	Hsd3b7
fam.3047	95.249	NP_598704	NM_133943	Hsd3b7
fam.426	0.007	NP_001257358	NM_001270429	Gm10681
fam.426	0.007	NP_001104806	NM_001111336	Hsd3b4
fam.426	0.007	NP_032320	NM_008294	Hsd3b4
fam.426	42.439	NP_032321	NM_008295	Hsd3b5
fam.2929	40.717	NP_034022	NM_009892	Chil3
fam.2929	0.161	NP_660108	NM_145126	Chil4
fam.3710	29.839	NP_038569	NM_013541	Gstp1
fam.3710	0.561	NP_861461	NM_181796	Gstp2
Other Functions
fam.3843	88.592	NP_001269666	NM_001282737	Magoh
fam.3843	15.763	NP_079840	NM_025564	Magohb
fam.3140	1428.45	NP_001263379	NM_001276450	Ahsg
fam.3140	1493.9	NP_038493	NM_013465	Ahsg
fam.2668	71.861	NP_058602	NM_016906	Sec61a1
fam.2668	8.179	NP_067280	NM_021305	Sec61a2
fam.3037	177.514	NP_001139431	NM_001145959	Ndrg2
fam.3037	118.673	NP_038892	NM_013864	Ndrg2
fam.3644	217.918	NP_001009550	NM_001009550	Mup21
fam.3644	1361.53	NP_001034633	NM_001039544	Mup3
fam.3740	55.499	NP_033146	NM_009120	Sar1a
fam.3740	92.386	NP_079811	NM_025535	Sar1b
fam.3456	32.115	NP_001191804	NM_001204875	Set
fam.3456	0.543	NP_076360	NM_023871	Set
fam.1288	141.475	NP_001103703	NM_001110233	Ngfrap1
fam.1288	111.62	NP_001103704	NM_001110234	Ngfrap1
fam.1288	141.475	NP_033880	NM_009750	Ngfrap1
