# Supplementary material for: Diverse functions of homologous actin isoforms are defined by their nucleotide, rather than their amino acid sequence
Source: eLife. 2017 Dec 15;6:e31661. doi: 10.7554/eLife.31661 (PMC5794254; doi:10.7554/eLife.31661)
Supplement: Supplementary file 2. — Families are grouped by function, starting with the most abundant ones. [file elife-31661-supp2.xls]

## Sheet: Sheet1
Homo sapiens
Family	Ribosome density	Accession, protein	Accession, mRNA	Gene symbol
HISTONES
H2A
fam.5	42.267	NP_808760	NM_177925	H2AFJ
fam.5	0.114	NP_734466	NM_170745	HIST1H2AA
fam.5	194.015	NP_003504	NM_003513	HIST1H2AB
fam.5	599.499	NP_003503	NM_003512	HIST1H2AC
fam.5	333.789	NP_066409	NM_021065	HIST1H2AD
fam.5	504.158	NP_066390	NM_021052	HIST1H2AE
fam.5	501.98	NP_066408	NM_021064	HIST1H2AG
fam.5	425.264	NP_542163	NM_080596	HIST1H2AH
fam.5	176.397	NP_003500	NM_003509	HIST1H2AI
fam.5	62.207	NP_066544	NM_021066	HIST1H2AJ
fam.5	68.941	NP_003501	NM_003510	HIST1H2AK
fam.5	213.316	NP_003502	NM_003511	HIST1H2AL
fam.5	342.623	NP_003505	NM_003514	HIST1H2AM
fam.5	69.768	NP_003507	NM_003516	HIST2H2AA3
fam.5	69.768	NP_001035807	NM_001040874	HIST2H2AA4
fam.5	188.288	NP_778235	NM_175065	HIST2H2AB
fam.5	245.808	NP_003508	NM_003517	HIST2H2AC
fam.5	75.768	NP_254280	NM_033445	HIST3H2A
fam.6675	145.059	NP_036544	NM_012412	H2AFV
fam.6675	444.173	NP_002097	NM_002106	H2AFZ
H2B
fam.4	99.029	NP_066406	NM_021062	HIST1H2BB
fam.4	410.402	NP_003517	NM_003526	HIST1H2BC
fam.4	580.226	NP_066407	NM_021063	HIST1H2BD
fam.4	580.226	NP_619790	NM_138720	HIST1H2BD
fam.4	56.984	NP_003514	NM_003523	HIST1H2BE
fam.4	255.675	NP_003513	NM_003522	HIST1H2BF
fam.4	520.294	NP_003509	NM_003518	HIST1H2BG
fam.4	221.982	NP_003515	NM_003524	HIST1H2BH
fam.4	117.344	NP_003516	NM_003525	HIST1H2BI
fam.4	431.155	NP_066402	NM_021058	HIST1H2BJ
fam.4	376.423	NP_542160	NM_080593	HIST1H2BK
fam.4	99.627	NP_003510	NM_003519	HIST1H2BL
fam.4	105.008	NP_003512	NM_003521	HIST1H2BM
fam.4	91.446	NP_003511	NM_003520	HIST1H2BN
fam.4	230.504	NP_003518	NM_003527	HIST1H2BO
fam.4	597.52	NP_003519	NM_003528	HIST2H2BE
fam.4	33.528	NP_001019770	NM_001024599	HIST2H2BF
fam.4	31.531	NP_001154806	NM_001161334	HIST2H2BF
fam.4	86.661	NP_778225	NM_175055	HIST3H2BB
H3
fam.7	1.45	NP_002098	NM_002107	H3F3A
fam.7	231.611	NP_005315	NM_005324	H3F3B
fam.7	7.86	NP_001013721	NM_001013699	H3F3C
fam.7	256.599	NP_003520	NM_003529	HIST1H3A
fam.7	1161.4	NP_003528	NM_003537	HIST1H3B
fam.7	276.915	NP_003522	NM_003531	HIST1H3C
fam.7	517.664	NP_003521	NM_003530	HIST1H3D
fam.7	33.526	NP_003523	NM_003532	HIST1H3E
fam.7	473.633	NP_066298	NM_021018	HIST1H3F
fam.7	317.903	NP_003525	NM_003534	HIST1H3G
fam.7	660.662	NP_003527	NM_003536	HIST1H3H
fam.7	106.246	NP_003524	NM_003533	HIST1H3I
fam.7	115.477	NP_003526	NM_003535	HIST1H3J
fam.7	65.959	NP_001005464	NM_001005464	HIST2H3A
fam.7	65.959	NP_066403	NM_021059	HIST2H3C
fam.7	26.455	NP_001116847	NM_001123375	HIST2H3D
fam.7	2.056	NP_003484	NM_003493	HIST3H3
H4
fam.15	277.378	NP_003529	NM_003538	HIST1H4A
fam.15	655.378	NP_003535	NM_003544	HIST1H4B
fam.15	1157.83	NP_003533	NM_003542	HIST1H4C
fam.15	466.298	NP_003530	NM_003539	HIST1H4D
fam.15	993.042	NP_003536	NM_003545	HIST1H4E
fam.15	139.686	NP_003531	NM_003540	HIST1H4F
fam.15	890.663	NP_003534	NM_003543	HIST1H4H
fam.15	155.708	NP_003486	NM_003495	HIST1H4I
fam.15	37.958	NP_068803	NM_021968	HIST1H4J
fam.15	2.099	NP_003532	NM_003541	HIST1H4K
fam.15	85.333	NP_003537	NM_003546	HIST1H4L
fam.15	2.01	NP_003539	NM_003548	HIST2H4A
fam.15	2.01	NP_001029249	NM_001034077	HIST2H4B
fam.15	205.263	NP_778224	NM_175054	HIST4H4
ACTIN
fam.892	3169.23	NP_001092	NM_001101	ACTB
fam.892	0.19	NP_001017992	NM_001017992	ACTBL2
fam.892	1421.1	NP_001186883	NM_001199954	ACTG1
fam.892	1421.1	NP_001605	NM_001614	ACTG1
fam.436	12.214	NP_001091	NM_001100	ACTA1
fam.436	53.954	NP_001135417	NM_001141945	ACTA2
fam.436	53.954	NP_001604	NM_001613	ACTA2
fam.436	25.85	NP_005150	NM_005159	ACTC1
fam.436	2.139	NP_001606	NM_001615	ACTG2
TUBULIN
fam.17	37.289	NP_001257328	NM_001270399	TUBA1A
fam.17	41.753	NP_001257329	NM_001270400	TUBA1A
fam.17	42.316	NP_006000	NM_006009	TUBA1A
fam.17	140.194	NP_006073	NM_006082	TUBA1B
fam.17	67.949	NP_001290044	NM_001303115	TUBA1C
fam.17	67.949	NP_001290045	NM_001303116	TUBA1C
fam.17	67.949	NP_001290046	NM_001303117	TUBA1C
fam.17	109.592	NP_116093	NM_032704	TUBA1C
fam.17	0.009	NP_005992	NM_006001	TUBA3C
fam.17	0.433	NP_525125	NM_080386	TUBA3D
fam.17	0.04	NP_997195	NM_207312	TUBA3E
fam.17	185.046	NP_001265481	NM_001278552	TUBA4A
fam.17	169.656	NP_005991	NM_006000	TUBA4A
fam.135	0	NP_001280141	NM_001293212	TUBB
fam.135	0	NP_821133	NM_178014	TUBB
fam.135	51.417	NP_001060	NM_001069	TUBB2A
fam.135	27.651	NP_821080	NM_178012	TUBB2B
fam.135	56.728	NP_001276058	NM_001289129	TUBB4A
fam.135	56.728	NP_006078	NM_006087	TUBB4A
fam.135	351.285	NP_006079	NM_006088	TUBB4B
fam.396	0	NP_001280143	NM_001293214	TUBB
fam.396	0	NP_001280144	NM_001293215	TUBB
fam.396	0	NP_001280145	NM_001293216	TUBB
fam.396	59.737	NP_001276059	NM_001289130	TUBB4A
fam.396	59.737	NP_001276060	NM_001289131	TUBB4A
fam.4878	33.208	NP_001061	NM_001070	TUBG1
fam.4878	1.554	NP_057521	NM_016437	TUBG2
CYTOSKELETON-ASSOCIATED
fam.2561	0.007	NP_002462	NM_002471	MYH6
fam.2561	8.947	NP_000248	NM_000257	MYH7
fam.284	0.77	NP_005954	NM_005963	MYH1
fam.284	6.289	NP_001093582	NM_001100112	MYH2
fam.284	6.289	NP_060004	NM_017534	MYH2
fam.284	0.051	NP_060003	NM_017533	MYH4
fam.284	0.062	NP_002463	NM_002472	MYH8
fam.6687	24.429	NP_073729	NM_022818	MAP1LC3B
fam.6687	2.262	NP_001078950	NM_001085481	MAP1LC3B2
fam.2804	7.916	NP_036442	NM_012310	KIF4A
fam.2804	1.539	NP_001092763	NM_001099293	KIF4B
fam.6556	20.775	NP_001078834	NM_001085365	MZT2A
fam.6556	74.276	NP_079305	NM_025029	MZT2B
fam.5339	79.486	NP_005727	NM_005736	ACTR1A
fam.5339	25.766	NP_005726	NM_005735	ACTR1B
fam.5089	96.954	NP_005712	NM_005721	ACTR3
fam.5089	5.411	NP_065178	NM_020445	ACTR3B
GTP signaling
fam.2054	62.453	NP_006561	NM_006570	RRAGA
fam.2054	5.221	NP_006055	NM_006064	RRAGB
fam.2054	4.806	NP_057740	NM_016656	RRAGB
fam.6455	5.85	NP_066361	NM_021033	RAP2A
fam.6455	18.678	NP_002877	NM_002886	RAP2B
fam.6108	1.879	NP_115520	NM_032144	RAB6C
fam.6108	0.598	NP_001071105	NM_001077637	WTH3DI
fam.5463	22.28	NP_002058	NM_002067	GNA11
fam.5463	7.168	NP_002063	NM_002072	GNAQ
fam.1025	598.287	NP_001655	NM_001664	RHOA
fam.1025	193.823	NP_001036143	NM_001042678	RHOC
fam.1025	193.823	NP_001036144	NM_001042679	RHOC
fam.1025	193.823	NP_786886	NM_175744	RHOC
Cytochrome
fam.2426	85.944	NP_001284495	NM_001297566	UQCRH
fam.2426	77.924	NP_005995	NM_006004	UQCRH
fam.2426	5.554	NP_001083060	NM_001089591	UQCRHL
Translation
fam.2236	457.561	NP_000998	NM_001007	RPS4X
fam.2236	39.614	NP_000999	NM_001008	RPS4Y1
fam.2236	0.104	NP_001034656	NM_001039567	RPS4Y2
fam.5672	4.976	NP_958802	NM_201400	EEF2KMT
fam.5672	0.013	NP_001131082	NM_001137610	FAM86B2
fam.6787	2.063	NP_001021	NM_001030	RPS27
fam.6787	209.337	NP_057004	NM_015920	RPS27L
fam.6822	1.981	NP_000991	NM_001000	RPL39
fam.6822	23.558	NP_443201	NM_052969	RPL39L
fam.6723	409.711	NP_005792	NM_005801	EIF1
fam.6723	67.45	NP_005866	NM_005875	EIF1B
fam.6615	169.55	NP_000978	NM_000987	RPL26
fam.6615	29.169	NP_057177	NM_016093	RPL26L1
Protein regulation and processing
fam.2076	106.442	NP_001258670	NM_001271741	CSNK1A1
fam.2076	106.442	NP_001883	NM_001892	CSNK1A1
fam.2076	1.236	NP_660204	NM_145203	CSNK1A1L
fam.5799	202.585	NP_002706	NM_002715	PPP2CA
fam.5799	36.773	NP_001009552	NM_001009552	PPP2CB
Ubiquitin
fam.1099	10.713	NP_001034679	NM_001039590	USP9X
fam.1099	10.713	NP_001034680	NM_001039591	USP9X
fam.1099	0.558	NP_004645	NM_004654	USP9Y
fam.6602	26.268	NP_003329	NM_003338	UBE2D1
fam.6602	9.014	NP_057067	NM_015983	UBE2D4
fam.6575	63.7	NP_003339	NM_003348	UBE2N
fam.6575	10.541	NP_001013007	NM_001012989	UBE2NL
fam.6632	48.076	NP_008868	NM_006937	SUMO2
fam.6632	115.901	NP_008867	NM_006936	SUMO3
DNA/RNA binding
fam.3519	16.457	NP_006640	NM_006649	UTP14A
fam.3519	0.596	NP_067677	NM_021645	UTP14C
fam.3426	0.106	NP_001258604	NM_001271675	LOC441155
fam.3426	1.442	NP_055642	NM_014827	ZC3H11A
fam.3441	8.068	NP_001171557	NM_001178086	ZFX
fam.3441	0.887	NP_001138748	NM_001145276	ZFY
fam.5421	30.9	NP_001185772	NM_001198843	RBM4
fam.5421	4.762	NP_001273064	NM_001286135	RBM4B
fam.201	186.464	NP_001180345	NM_001193416	DDX3X
fam.201	182.949	NP_001180346	NM_001193417	DDX3X
fam.201	186.464	NP_001347	NM_001356	DDX3X
fam.201	9.943	NP_001116137	NM_001122665	DDX3Y
fam.201	8.298	NP_001289481	NM_001302552	DDX3Y
fam.201	9.943	NP_004651	NM_004660	DDX3Y
fam.2897	33.104	NP_001093392	NM_001099922	ALG13
fam.2897	8.74	NP_001244160	NM_001257231	ALG13
fam.1856	4.19	NP_001034216	NM_001039127	ZNF718
fam.1856	0.508	NP_001276859	NM_001289930	ZNF718
fam.1856	2.135	NP_001276860	NM_001289931	ZNF718
fam.3961	67.552	NP_002559	NM_002568	PABPC1
fam.3961	0.757	NP_112241	NM_030979	PABPC3
fam.838	264.678	NP_001244222	NM_001257293	HNRNPH1
fam.838	264.678	NP_005511	NM_005520	HNRNPH1
fam.838	77.605	NP_001027565	NM_001032393	HNRNPH2
fam.838	77.605	NP_062543	NM_019597	HNRNPH2
fam.35	4.532	NP_001077431	NM_001083962	TCF4
fam.35	4.991	NP_001230156	NM_001243227	TCF4
fam.35	4.532	NP_001230157	NM_001243228	TCF4
fam.35	4.26	NP_001230159	NM_001243230	TCF4
fam.35	6.715	NP_001230160	NM_001243231	TCF4
fam.35	8.47	NP_001230161	NM_001243232	TCF4
fam.35	15.607	NP_001230162	NM_001243233	TCF4
fam.35	16.258	NP_001230163	NM_001243234	TCF4
fam.35	16.258	NP_001230164	NM_001243235	TCF4
fam.35	15.305	NP_001230165	NM_001243236	TCF4
fam.35	4.532	NP_003190	NM_003199	TCF4
Blood and Immunity
fam.6606	21.3	NP_000509	NM_000518	HBB
fam.6606	0.09	NP_000510	NM_000519	HBD
fam.6824	25.563	NP_066932	NM_021109	TMSB4X
fam.6824	2.741	NP_004193	NM_004202	TMSB4Y
Metabolism
fam.935	63.265	NP_002755	NM_002764	PRPS1
fam.935	0.81	NP_787082	NM_175886	PRPS1L1
fam.935	52.099	NP_001034180	NM_001039091	PRPS2
fam.935	52.36	NP_002756	NM_002765	PRPS2
fam.4173	11.135	NP_001166289	NM_001172818	PGM1
fam.4173	35.85	NP_002624	NM_002633	PGM1
fam.4275	21.219	NP_005262	NM_005271	GLUD1
fam.4275	1.642	NP_036216	NM_012084	GLUD2
fam.6245	0.042	NP_055158	NM_014343	CLDN15
fam.6246	27.457	NP_954699	NM_199229	RPE
fam.6246	0.744	NP_001137381	NM_001143909	RPEL1
fam.2141	6.925	NP_001344	NM_001353	AKR1C1
fam.2141	44.406	NP_001345	NM_001354	AKR1C2
fam.2141	44.406	NP_995317	NM_205845	AKR1C2
Other Functions
fam.220	0.269	NP_001273162	NM_001286233	SLC2A14
fam.220	0.272	NP_001273163	NM_001286234	SLC2A14
fam.220	0.272	NP_001273164	NM_001286235	SLC2A14
fam.220	0.302	NP_001273166	NM_001286237	SLC2A14
fam.220	0.269	NP_703150	NM_153449	SLC2A14
fam.220	13.115	NP_008862	NM_006931	SLC2A3
fam.2442	217.156	NP_783316	NM_175617	MT1E
fam.2442	7.602	NP_005940	NM_005949	MT1F
fam.2442	7.435	NP_005941	NM_005950	MT1G
fam.5869	161.525	NP_001143	NM_001152	SLC25A5
fam.5869	0.188	NP_001627	NM_001636	SLC25A6
fam.5839	42.536	NP_001116293	NM_001122821	SET
fam.5839	0.088	NP_001274666	NM_001287737	SETSIP
fam.645	1.914	NP_001275647	NM_001288718	STAT5A
fam.645	2.009	NP_001275648	NM_001288719	STAT5A
fam.645	1.914	NP_003143	NM_003152	STAT5A
fam.645	19.898	NP_036580	NM_012448	STAT5B
fam.876	0.704	NP_060961	NM_018491	CBWD1
fam.876	2.355	NP_742000	NM_172003	CBWD2
fam.876	0.084	NP_958861	NM_201453	CBWD3
fam.876	0.064	NP_001078926	NM_001085457	CBWD6
fam.6245	0.042	NP_055158	NM_014343	CLDN15
fam.6246	27.457	NP_954699	NM_199229	RPE
fam.6246	0.744	NP_001137381	NM_001143909	RPEL1
fam.1858	110.422	NP_037468	NM_013336	SEC61A1
fam.1858	11.188	NP_001136100	NM_001142628	SEC61A2
fam.1858	11.099	NP_060614	NM_018144	SEC61A2
fam.3587	88.691	NP_001185808	NM_001198879	ATP5J2-PTCD1
fam.3587	5.437	NP_056360	NM_015545	PTCD1
fam.2412	118.216	NP_001071639	NM_001078171	FAM127A
fam.2412	24.091	NP_001071640	NM_001078172	FAM127B
fam.2412	18.067	NP_001071641	NM_001078173	FAM127C
fam.6820	86.688	NP_005943	NM_005952	MT1X
fam.6820	488.07	NP_005944	NM_005953	MT2A
fam.551	0.547	NP_055102	NM_014287	NOMO1
fam.551	5.181	NP_001004060	NM_001004060	NOMO2
fam.551	5.181	NP_775885	NM_173614	NOMO2
fam.551	0.417	NP_001004067	NM_001004067	NOMO3
fam.2299	111.62	NP_060691	NM_018221	MOB1A
fam.2299	23.812	NP_001231695	NM_001244766	MOB1B
fam.2299	25.199	NP_775739	NM_173468	MOB1B
fam.5479	1.841	NP_001290040	NM_001303111	FAM45A
fam.5479	5.468	NP_996892	NM_207009	FAM45A
fam.291	1.779	NP_001139656	NM_001146184	PEG3
fam.291	5.985	NP_001139657	NM_001146185	PEG3
fam.291	1.779	NP_001139658	NM_001146186	PEG3
fam.291	5.985	NP_001139659	NM_001146187	PEG3
fam.291	1.779	NP_006201	NM_006210	PEG3
fam.6287	3.294	NP_005666	NM_005675	DGCR6
fam.6287	7.762	NP_150282	NM_033257	DGCR6L
