# Supplementary material for: Diverse functions of homologous actin isoforms are defined by their nucleotide, rather than their amino acid sequence
Source: eLife. 2017 Dec 15;6:e31661. doi: 10.7554/eLife.31661 (PMC5794254; doi:10.7554/eLife.31661)
Supplement: Supplementary file 3. — Families are grouped by function, starting with the most abundant ones. [file elife-31661-supp3.xls]

## Sheet: Sheet1
Danio rerio
Family	Ribosome density	Accession, protein	Accession, mRNA	Gene symbol
HISTONES
H2A
fam.23	73.47	NP_001005967	NM_001005967	zgc:101846
fam.23	111.664	NP_001026996	NM_001031826	zgc:114037
fam.23		NP_001083033	NM_001089564	zgc:163047
fam.23	131.739	NP_001096634	NM_001103164	zgc:173652
fam.23	74.052	NP_001136058	NM_001142586	zgc:195633
fam.83	155.186	NP_705930	NM_153644	h2afva
fam.83	571.558	NP_001036788	NM_001043323	h2afvb
fam.83	155.186	NP_001188492	NM_001201563	h2afz
H2B
fam.8	151.085	NP_001103305	NM_001109835	ano9a
fam.8	18.289	NP_956411	NM_200117	hist2h2l
fam.8	134.341	NP_001019569	NM_001024398	zgc:112234
fam.8	127.597	NP_001013481	NM_001013463	zgc:114046
fam.8	261.101	NP_001096102	NM_001102632	zgc:173585
fam.8	65.093	NP_001103306	NM_001109836	zgc:173587
fam.8	151.851	NP_001122231	NM_001128759	zgc:194989
H3
fam.6	461.65	NP_998161	NM_212996	h3f3a
fam.6	29.998	NP_001017599	NM_001017599	h3f3b
fam.6	85.236	NP_956297	NM_200003	h3f3c
fam.6	423.696	NP_957395	NM_201101	h3f3d
fam.6	220.995	NP_001093643	NM_001100173	hist2h3c
fam.6	180.024	NP_001020342	NM_001025171	zgc:113983
fam.6	342.54	NP_001020347	NM_001025176	zgc:113984
fam.6	168.185	NP_001104686	NM_001111216	zgc:173552
H4
fam.26	193.468	NP_001099176	NM_001105706	hist1h4l
fam.26	291.606	NP_001070058	NM_001076590	zgc:153409
fam.26	209.667	NP_001070217	NM_001076749	zgc:154164
fam.26	129.507	NP_001083038	NM_001089569	zgc:163040
fam.26	213.429	NP_001092231	NM_001098761	zgc:165555
ACTIN
fam.3	43.029	NP_001017750	NM_001017750	acta1a
fam.3	175.203	NP_999949	NM_214784	acta1b
fam.3	0.389	NP_997785	NM_212620	acta2
fam.3	265.625	NP_571106	NM_131031	actb1
fam.3	433.135	NP_853632	NM_181601	actb2
fam.3	0.967	NP_001001409	NM_001001409	actc1a
fam.3	733.057	NP_571666	NM_131591	actc1b
fam.3	10.108	NP_001002066	NM_001002066	zgc:86709
TUBULIN
fam.2	0.192	NP_001161759	NM_001168287	si:ch73-199e17
fam.2	3.883	NP_919369	NM_194388	tuba1b
fam.2	9.404	NP_001098596	NM_001105126	tuba1l
fam.2	7.015	NP_001177911	NM_001190982	tuba1l2
fam.2	5.155	NP_998195	NM_213030	tuba2
fam.2	0.022	NP_001002230	NM_001002230	tuba7l
fam.2	27.369	NP_997937	NM_212772	tuba8l
fam.2	123.208	NP_956479	NM_200185	tuba8l4
fam.493	17.21	NP_956985	NM_200691	tuba8l2
fam.493	7.656	NP_001003558	NM_001003558	tuba8l3
fam.7	0.433	NP_001019593	NM_001024422	tubb2
fam.7	112.903	NP_942104	NM_198809	tubb4b
fam.7	36.287	NP_942113	NM_198818	tubb5
fam.7	145.208	NP_001032487	NM_001037410	zgc:123194
fam.7	0	NP_001070183	NM_001076715	zgc:153426
fam.7	13.208	NP_998655	NM_213490	zgc:55461
fam.7	3.713	NP_956269	NM_199975	zgc:65894
CYTOSKELETON-ASSOCIATED
fam.12	0.031	NP_001018321	NM_001020485	myhc4
fam.12	49.247	NP_001108561	NM_001115089	myhz1
fam.12	49.247	NP_001124138	NM_001130666	myhz1
fam.12	13.402	NP_001154918	NM_001161446	myhz1
fam.12	10.146	NP_694514	NM_152982	myhz2
fam.21	12.947	NP_001124061	NM_001130589	myl12
fam.21	12.947	NP_001278640	NM_001291711	myl12
fam.21	92.488	NP_999864	NM_214699	myl12
fam.21	2.022	NP_001006027	NM_001006027	myl9a
fam.21	29.991	NP_998377	NM_213212	myl9b
fam.66	2.978	NP_001280097	NM_001293168	tpm1
fam.66	69.828	NP_991239	NM_205676	tpm3
fam.66	187.174	NP_571180	NM_131105	tpma
fam.88	111.478	NP_998189	NM_213024	dynll1
fam.88	28.711	NP_956393	NM_200099	dynll2a
fam.88	15.615	NP_001025171	NM_001030000	dynll2b
fam.121	14.709	NP_571597	NM_131522	actn3a
fam.121	9.11	NP_991107	NM_205544	actn3b
fam.131	68.912	NP_571134	NM_131059	ctnnb1
fam.131	52.547	NP_001001889	NM_001001889	ctnnb2
fam.229	205.382	NP_571182	NM_131107	cyt1
fam.229	161.508	NP_001076351	NM_001082882	cyt1l
fam.250	12.362	NP_998664	NM_213499	actr2a
fam.250	3.024	NP_001017542	NM_001017542	actr2b
fam.265	13.391	NP_571391	NM_131316	ldb1a
fam.265	20.013	NP_571388	NM_131313	ldb1b
fam.426	339.501	NP_571263	NM_131188	mylpfa
fam.426	78.23	NP_001004668	NM_001004668	mylpfb
fam.427	24.742	NP_991100	NM_205537	arpc4
fam.427	8.722	NP_001003762	NM_001003762	arpc4l
fam.436	24.483	NP_001005955	NM_001005955	myl6
fam.436	87.143	NP_998803	NM_213638	zgc:153867
fam.439	29.583	NP_919359	NM_194378	arpc5a
fam.439	8.137	NP_958917	NM_201509	arpc5b
fam.220	0.238	NP_001186881	NM_001199952	krt96
fam.220	19.148	NP_001002383	NM_001002383	krt97
GTP signaling
fam.34	62.389	NP_956065	NM_199771	rac1a
fam.34	0	NP_001034907	NM_001039818	rac1b
fam.34	4.525	NP_001002061	NM_001002061	rac2
fam.34	1.309	NP_001002754	NM_001002754	rac3a
fam.387	9.623	NP_999935	NM_214770	rab11ba
fam.387	0.035	NP_001002555	NM_001002555	rab11bb
fam.56	14.768	NP_997774	NM_212609	gnb1a
fam.56	2.009	NP_998646	NM_213481	gnb1b
fam.56	0.876	NP_001013515	NM_001013497	gnb2
fam.10	19.501	NP_998302	NM_213137	rhoaa
fam.10	28.905	NP_997914	NM_212749	rhoab
fam.10	20.336	NP_998515	NM_213350	rhoac
fam.10	12.918	NP_001002445	NM_001002445	rhoad
fam.10	12.583	NP_957444	NM_201150	rhoae
fam.10	8.404	NP_001038815	NM_001045350	zgc:153713
fam.36	19.426	NP_001002152	NM_001002152	rap1aa
fam.36	2.962	NP_001230108	NM_001243179	rap1ab
fam.36	2.962	NP_998570	NM_213405	rap1ab
fam.36	10.234	NP_955827	NM_199533	rap1b
fam.73	12.267	NP_001007162	NM_001007161	rab1a
fam.73	14.969	NP_957436	NM_201142	rab1ba
fam.73	2.411	NP_001002129	NM_001002129	rab1bb
fam.263	6.753	NP_957265	NM_200971	gnai1
fam.263	28.459	NP_942100	NM_198805	gnaia
Translation
fam.50	0.119	NP_001017795	NM_001017795	eef1a1b
fam.50	920.991	NP_571338	NM_131263	eef1a1l1
fam.50	24.247	NP_001035074	NM_001039985	eef1a1l2
fam.394	176.936	NP_999958	NM_214793	rps8a
fam.394	0.163	NP_001128155	NM_001134683	rps8b
fam.242	130.687	NP_938180	NM_198366	eif4a1a
fam.242	11.053	NP_958918	NM_201510	eif4a1b
fam.184	7.19	NP_001289185	NM_001302256	hars
fam.184	9.311	NP_001289191	NM_001302262	hars
fam.332	50.23	NP_956050	NM_199756	rpl5a
fam.332	71.249	NP_001002106	NM_001002106	rpl5b
fam.447	17.129	NP_001006082	NM_001006082	eif1axa
fam.447	40.241	NP_001020624	NM_001025453	eif1axb
fam.465	80.105	NP_955882	NM_199588	eif1b
fam.465	109.868	NP_956597	NM_200303	zgc:56676
fam.466	6.579	NP_001004673	NM_001004673	tceb1a
fam.466	18.324	NP_001002440	NM_001002440	tceb1b
fam.482	124.659	NP_001153000	NM_001159528	rps27
fam.482	91.012	NP_957059	NM_200765	rps27
Protein regulation and processing
fam.4	2.146	NP_001099150	NM_001105680	MGC174152
fam.4	0.002	NP_001096588	NM_001103118	MGC174155
fam.4	2.523	NP_001096585	NM_001103115	MGC174857
fam.4	3.428	NP_571273	NM_131198	ctsl1b
fam.4	14.435	NP_001098585	NM_001105115	wu:fa26c03
fam.4	1.691	NP_001274132	NM_001287203	wu:fb37b09
fam.4	7.302	NP_001104662	NM_001111192	zgc:174153
fam.4	9.766	NP_001096592	NM_001103122	zgc:174855
fam.224	13.722	NP_001071226	NM_001077758	serpina1
fam.224	9.011	NP_001013277	NM_001013259	serpina1l
fam.19	28.927	NP_958860	NM_201452	arf1
fam.19	33.742	NP_958888	NM_201480	arf1l
fam.19	33.629	NP_958912	NM_201504	arf2
fam.19	0.415	NP_001003441	NM_001003441	arf3a
fam.19	3.645	NP_001012248	NM_001012248	arf3b
fam.64	3.298	NP_001017886	NM_001017886	ppp2ca
fam.64	31.72	NP_998458	NM_213293	ppp2cb
fam.64	17.834	NP_957205	NM_200911	zgc:56064
fam.77	3.26	NP_001003590	NM_001003590	arf4a
fam.77	21.609	NP_954969	NM_199275	arf5
fam.77	7.291	NP_956170	NM_199876	zgc:77650
fam.72	0.004	NP_956208	NM_199914	mob1a
fam.72	5.965	NP_956494	NM_200200	mob1ba
fam.72	8.834	NP_999948	NM_214783	mob1bb
fam.11	53.387	NP_998516	NM_213351	calm1a
fam.11	3.744	NP_956376	NM_200082	calm1b
fam.11	80.253	NP_956290	NM_199996	calm2a
fam.11	100.127	NP_999901	NM_214736	calm2b
fam.11	7.778	NP_892012	NM_182967	calm3a
fam.11	65.907	NP_955864	NM_199570	calm3b
fam.75	15.777	NP_001018130	NM_001018120	cdc42
fam.75	15.777	NP_956926	NM_200632	cdc42
fam.75	30.94	NP_956159	NM_199865	cdc42l
fam.93	54.21	NP_001091654	NM_001098184	akap12b
fam.93	32.823	NP_001268717	NM_001281788	akap12b
fam.248	72.316	NP_001277009	NM_001290080	mat2aa
fam.248	3.706	NP_001014318	NM_001014296	mat2ab
fam.262	16.819	NP_001009989	NM_001009989	prkar1aa
fam.262	3.13	NP_001017732	NM_001017732	prkar1ab
fam.306	49.693	NP_999976	NM_214811	ppp1caa
fam.306	36.698	NP_997875	NM_212710	ppp1cab
fam.322	14.733	NP_001103884	NM_001110414	ppp4ca
fam.322	28.934	NP_001104638	NM_001111168	ppp4cb
fam.372	11.993	NP_957252	NM_200958	cdc34a
fam.372	19.506	NP_001002688	NM_001002688	cdc34b
fam.145	0.947	NP_956908	NM_200614	hsc70
fam.145	144.934	NP_001103873	NM_001110403	hspa8
fam.283	9.494	NP_571797	NM_131722	mapk14a
fam.283	5.417	NP_835741	NM_178223	mapk14b
Ubiquitin
fam.430	20.755	NP_571908	NM_131833	ube2ia
fam.430	33.057	NP_571426	NM_131351	ube2ib
fam.433	24.031	NP_998651	NM_213486	ube2na
fam.433	18.177	NP_956636	NM_200342	ube2nb
fam.445	6.788	NP_957404	NM_201110	ube2d1a
fam.445	11.908	NP_955958	NM_199664	ube2d1b
fam.38	6.518	NP_956246	NM_199952	ube2d2l
fam.38	6.854	NP_955865	NM_199571	ube2d3
fam.38	3.896	NP_001082922	NM_001089453	ube2d4
fam.38	58.868	NP_957253	NM_200959	zgc:77149
fam.79	6.561	NP_958430	NM_201273	ube2a
fam.79	2.894	NP_001002747	NM_001002747	ube2b
fam.79	14.834	NP_956013	NM_199719	zgc:55512
fam.87	44.897	NP_001003422	NM_001003422	sumo2b
fam.87	152.526	NP_998289	NM_213124	sumo3a
fam.87	118.839	NP_001002677	NM_001002677	sumo3b
fam.378	10.43	NP_001019612	NM_001024441	psma2
fam.378	14.152	NP_001122146	NM_001128674	si:rp71-45k5
fam.402	2.413	NP_001013500	NM_001013482	ube2ka
fam.402	6.461	NP_001008611	NM_001008611	ube2kb
DNA/RNA binding
fam.405	0	NP_996946	NM_207063	asf1ba
fam.405	5.797	NP_999922	NM_214757	asf1bb
fam.97	0.053	NP_001155103	NM_001161631	smc1a
fam.97	15.029	NP_997975	NM_212810	smc1al
fam.147	85.36	NP_001026846	NM_001031676	pabpc1a
fam.147	0.649	NP_957176	NM_200882	pabpc1b
fam.454	100.458	NP_001002081	NM_001002081	snrpd3
fam.454	59.527	NP_956054	NM_199760	snrpd3l
fam.455	18.651	NP_956606	NM_200312	nhp2l1a
fam.455	84.974	NP_955829	NM_199535	nhp2l1b
fam.367	211.68	NP_998180	NM_213015	srsf1a
fam.367	18.748	NP_956887	NM_200593	srsf1b
Blood and Immunity
fam.39	23.723	NP_001096600	NM_001103130	MGC173646
fam.39	23.723	NP_571834	NM_131759	hbbe1
fam.39	35.572	NP_932339	NM_198073	hbbe1
fam.39	57.635	NP_001073562	NM_001080093	si:busm1-118j2
Metabolism
fam.165	0.082	NP_001002177	NM_001002177	impdh1a
fam.165	12.358	NP_001014391	NM_001014369	impdh1b
fam.191	0.667	NP_001119952	NM_001126480	aldh9a1a
fam.191	20.83	NP_958879	NM_201471	aldh9a1a
fam.235	4.287	NP_571456	NM_131381	gsk3b
fam.235	0.185	NP_001139160	NM_001145688	si:dkeyp-80c12
fam.61	38.227	NP_998492	NM_213327	prps1a
fam.61	38.227	NP_998698	NM_213533	prps1a
fam.61	4.488	NP_001070036	NM_001076568	prps1b
fam.277	86.21	NP_919358	NM_194377	aldoaa
fam.277	43.466	NP_998380	NM_213215	aldoab
fam.360	9.068	NP_942099	NM_198804	pgam1a
fam.360	4.525	NP_958457	NM_201300	pgam1b
fam.369	84.256	NP_001076267	NM_001082798	ywhaba
fam.369	65.424	NP_998310	NM_213145	ywhabb
Other Functions
fam.468	16.177	NP_852472	NM_181495	nrarpa
fam.468	4.878	NP_852473	NM_181496	nrarpb
fam.151	0.135	NP_001188290	NM_001201361	LOC100000576
fam.151	23.141	NP_958472	NM_201315	abcf2a
fam.440	63.182	NP_775331	NM_173224	npc2
fam.440	0.191	NP_001122191	NM_001128719	zgc:193725
fam.469	147.969	NP_956239	NM_199945	fkbp1aa
fam.469	2.171	NP_001005594	NM_001005594	fkbp1ab
fam.409	11.766	NP_001107882	NM_001114410	ncalda
fam.409	0.212	NP_001003776	NM_001003776	ncaldb
fam.386	7.673	NP_997841	NM_212676	gstm
fam.386	0.183	NP_001103586	NM_001110116	zgc:173994
fam.78	46.989	NP_001098606	NM_001105136	atp6v0ca
fam.78	46.989	NP_775362	NM_173255	atp6v0ca
fam.78	4.642	NP_991117	NM_205554	atp6v0cb
fam.91	8.071	NP_001005391	NM_001005391	cltca
fam.91	3.141	NP_001181907	NM_001194978	cltcb
fam.175	18.287	NP_001032299	NM_001037222	wee2
fam.175	11.894	NP_001038367	NM_001044902	wee2
fam.178	3.117	NP_958467	NM_201310	fbxw11a
fam.178	5.834	NP_998669	NM_213504	fbxw11b
fam.190	1.104	NP_878299	NM_182879	atp6v1b2
fam.190	15.638	NP_878298	NM_182878	atp6v1ba
fam.201	51.751	NP_705945	NM_153659	sec61a1
fam.201	24.082	NP_963871	NM_201577	sec61al2
fam.231	15.678	NP_997775	NM_212610	rbb4l
fam.231	22.978	NP_997760	NM_212595	rbbp4
fam.239	7.631	NP_958502	NM_201345	pafah1b1a
fam.239	4.578	NP_958503	NM_201346	pafah1b1b
fam.245	6.373	NP_999847	NM_214682	cyth1a
fam.245	1.638	NP_956016	NM_199722	cyth1b
fam.267	8.859	NP_001007297	NM_001007296	smarcb1a
fam.267	11.581	NP_571523	NM_131448	smarcb1b
fam.296	11.342	NP_001028912	NM_001033740	dao
fam.296	1.302	NP_999897	NM_214732	dao
fam.353	46.179	NP_001038639	NM_001045174	he1a
fam.353	21.022	NP_998800	NM_213635	he1b
fam.358	66.506	NP_997770	NM_212605	ywhae1
fam.358	21.395	NP_001013359	NM_001013341	ywhae2
fam.359	37.199	NP_001073330	NM_001079861	apoa4b
fam.359	15.121	NP_001122230	NM_001128758	apoa4b
fam.388	1.126	NP_001007770	NM_001007769	grb2a
fam.388	12.243	NP_998200	NM_213035	grb2b
fam.392	26.391	NP_956397	NM_200103	kdelr2a
fam.392	9.269	NP_997860	NM_212695	kdelr2b
fam.396	4.561	NP_001003649	NM_001003649	ralba
fam.396	13.507	NP_001002123	NM_001002123	ralbb
fam.398	64.735	NP_001013495	NM_001013477	zgc:110216
fam.398	98.556	NP_001038843	NM_001045378	zgc:153405
