# Supplementary material for: Diverse functions of homologous actin isoforms are defined by their nucleotide, rather than their amino acid sequence
Source: eLife. 2017 Dec 15;6:e31661. doi: 10.7554/eLife.31661 (PMC5794254; doi:10.7554/eLife.31661)
Supplement: Supplementary file 4. — Families are grouped by function, starting with the most abundant ones. [file elife-31661-supp4.xls]

## Sheet: Sheet1
Drosophila melanogaster
Family	Ribosome density	Accession, protein	Accession, mRNA	Gene symbol	Name
fam.3	515.934	NP_001259374	NM_001272445	His3.3B	Drosophila melanogaster histone H3.3B (His3.3B), transcript variant E, mRNA
fam.3	116.195	NP_001260082	NM_001273153	His3.3A	Drosophila melanogaster histone H3.3A (His3.3A), transcript variant C, mRNA
fam.3	515.934	NP_511095	NM_078540	His3.3B	Drosophila melanogaster histone H3.3B (His3.3B), transcript variant A, mRNA
fam.3	116.195	NP_523479	NM_078755	His3.3A	Drosophila melanogaster histone H3.3A (His3.3A), transcript variant A, mRNA
fam.3	116.195	NP_723056	NM_164624	His3.3A	Drosophila melanogaster histone H3.3A (His3.3A), transcript variant D, mRNA
fam.3	515.934	NP_727314	NM_167180	His3.3B	Drosophila melanogaster histone H3.3B (His3.3B), transcript variant B, mRNA
fam.3	515.934	NP_788892	NM_176719	His3.3B	Drosophila melanogaster histone H3.3B (His3.3B), transcript variant C, mRNA
fam.3	0.015	NP_724345	NM_165384	His3:CG31613	Drosophila melanogaster histone H3 (His3:CG31613), mRNA
fam.3	0.015	NP_001027285	NM_001032114	His3:CG33803	Drosophila melanogaster histone H3 (His3:CG33803), mRNA
fam.3	0.015	NP_001027289	NM_001032118	His3:CG33806	Drosophila melanogaster histone H3 (His3:CG33806), mRNA
fam.3	0.015	NP_001027294	NM_001032123	His3:CG33809	Drosophila melanogaster histone H3 (His3:CG33809), mRNA
fam.3	0.015	NP_001027298	NM_001032127	His3:CG33812	Drosophila melanogaster histone H3 (His3:CG33812), mRNA
fam.3	0.015	NP_001027303	NM_001032132	His3:CG33815	Drosophila melanogaster histone H3 (His3:CG33815), mRNA
fam.3	0.015	NP_001027308	NM_001032137	His3:CG33818	Drosophila melanogaster histone H3 (His3:CG33818), mRNA
fam.3	0.015	NP_001027313	NM_001032142	His3:CG33821	Drosophila melanogaster histone H3 (His3:CG33821), mRNA
fam.3	0.015	NP_001027318	NM_001032147	His3:CG33824	Drosophila melanogaster histone H3 (His3:CG33824), mRNA
fam.3	0.015	NP_001027323	NM_001032152	His3:CG33827	Drosophila melanogaster histone H3 (His3:CG33827), mRNA
fam.3	0.015	NP_001027328	NM_001032157	His3:CG33830	Drosophila melanogaster histone H3 (His3:CG33830), mRNA
fam.3	0.015	NP_001027333	NM_001032162	His3:CG33833	Drosophila melanogaster histone H3 (His3:CG33833), mRNA
fam.3	0.015	NP_001027338	NM_001032167	His3:CG33836	Drosophila melanogaster histone H3 (His3:CG33836), mRNA
fam.3	0.015	NP_001027343	NM_001032172	His3:CG33839	Drosophila melanogaster histone H3 (His3:CG33839), mRNA
fam.3	0.015	NP_001027348	NM_001032177	His3:CG33842	Drosophila melanogaster histone H3 (His3:CG33842), mRNA
fam.3	0.015	NP_001027353	NM_001032182	His3:CG33845	Drosophila melanogaster histone H3 (His3:CG33845), mRNA
fam.3	0.015	NP_001027358	NM_001032187	His3:CG33848	Drosophila melanogaster histone H3 (His3:CG33848), mRNA
fam.3	0.015	NP_001027363	NM_001032192	His3:CG33851	Drosophila melanogaster histone H3 (His3:CG33851), mRNA
fam.3	0.015	NP_001027368	NM_001032197	His3:CG33854	Drosophila melanogaster histone H3 (His3:CG33854), mRNA
fam.3	0.015	NP_001027373	NM_001032202	His3:CG33857	Drosophila melanogaster histone H3 (His3:CG33857), mRNA
fam.3	0.015	NP_001027378	NM_001032207	His3:CG33860	Drosophila melanogaster histone H3 (His3:CG33860), mRNA
fam.3	0.015	NP_001027383	NM_001032212	His3:CG33863	Drosophila melanogaster histone H3 (His3:CG33863), mRNA
fam.3	0.015	NP_001027387	NM_001032216	His3:CG33866	Drosophila melanogaster histone H3 (His3:CG33866), mRNA
fam.4	0.01	NP_724344	NM_165383	His4:CG31611	Drosophila melanogaster histone H4 (His4:CG31611), mRNA
fam.4	0.024	NP_001027382	NM_001032211	His4:CG33869	Drosophila melanogaster histone H4 (His4:CG33869), mRNA
fam.4	0.003	NP_001027377	NM_001032206	His4:CG33871	Drosophila melanogaster histone H4 (His4:CG33871), mRNA
fam.4	0.003	NP_001027372	NM_001032201	His4:CG33873	Drosophila melanogaster histone H4 (His4:CG33873), mRNA
fam.4	0.003	NP_001027367	NM_001032196	His4:CG33875	Drosophila melanogaster histone H4 (His4:CG33875), mRNA
fam.4	0.015	NP_001027362	NM_001032191	His4:CG33877	Drosophila melanogaster histone H4 (His4:CG33877), mRNA
fam.4	0.015	NP_001027357	NM_001032186	His4:CG33879	Drosophila melanogaster histone H4 (His4:CG33879), mRNA
fam.4	0.015	NP_001027352	NM_001032181	His4:CG33881	Drosophila melanogaster histone H4 (His4:CG33881), mRNA
fam.4	0.01	NP_001027347	NM_001032176	His4:CG33883	Drosophila melanogaster histone H4 (His4:CG33883), mRNA
fam.4	0.01	NP_001027342	NM_001032171	His4:CG33885	Drosophila melanogaster histone H4 (His4:CG33885), mRNA
fam.4	0.01	NP_001027337	NM_001032166	His4:CG33887	Drosophila melanogaster histone H4 (His4:CG33887), mRNA
fam.4	0.01	NP_001027332	NM_001032161	His4:CG33889	Drosophila melanogaster histone H4 (His4:CG33889), mRNA
fam.4	0.006	NP_001027327	NM_001032156	His4:CG33891	Drosophila melanogaster histone H4 (His4:CG33891), mRNA
fam.4	0.006	NP_001027322	NM_001032151	His4:CG33893	Drosophila melanogaster histone H4 (His4:CG33893), mRNA
fam.4	0.006	NP_001027317	NM_001032146	His4:CG33895	Drosophila melanogaster histone H4 (His4:CG33895), mRNA
fam.4	0.006	NP_001027312	NM_001032141	His4:CG33897	Drosophila melanogaster histone H4 (His4:CG33897), mRNA
fam.4	0.006	NP_001027307	NM_001032136	His4:CG33899	Drosophila melanogaster histone H4 (His4:CG33899), mRNA
fam.4	0.01	NP_001027302	NM_001032131	His4:CG33901	Drosophila melanogaster histone H4 (His4:CG33901), mRNA
fam.4	0.01	NP_001027297	NM_001032126	His4:CG33903	Drosophila melanogaster histone H4 (His4:CG33903), mRNA
fam.4	0.01	NP_001027293	NM_001032122	His4:CG33905	Drosophila melanogaster histone H4 (His4:CG33905), mRNA
fam.4	0.046	NP_001027288	NM_001032117	His4:CG33907	Drosophila melanogaster histone H4 (His4:CG33907), mRNA
fam.4	0.01	NP_001027284	NM_001032113	His4:CG33909	Drosophila melanogaster histone H4 (His4:CG33909), mRNA
fam.4	487.356	NP_001262576	NM_001275647	His4r	Drosophila melanogaster histone H4 replacement (His4r), transcript variant D, mRNA
fam.4	487.356	NP_524352	NM_079628	His4r	Drosophila melanogaster histone H4 replacement (His4r), transcript variant C, mRNA
fam.4	487.356	NP_731927	NM_169592	His4r	Drosophila melanogaster histone H4 replacement (His4r), transcript variant A, mRNA
fam.4	487.356	NP_731928	NM_169593	His4r	Drosophila melanogaster histone H4 replacement (His4r), transcript variant B, mRNA
fam.26	510.263	NP_523625	NM_078901	Act42A	Drosophila melanogaster actin 42A (Act42A), mRNA
fam.26	4.056	NP_523800	NM_079076	Act57B	Drosophila melanogaster actin 57B (Act57B), mRNA
fam.26	1658.27	NP_001014725	NM_001014725	Act5C	Drosophila melanogaster actin 5C (Act5C), transcript variant D, mRNA
fam.26	1658.27	NP_001014726	NM_001014726	Act5C	Drosophila melanogaster actin 5C (Act5C), transcript variant C, mRNA
fam.26	1658.27	NP_001284915	NM_001297986	Act5C	Drosophila melanogaster actin 5C (Act5C), transcript variant E, mRNA
fam.26	1658.27	NP_511052	NM_078497	Act5C	Drosophila melanogaster actin 5C (Act5C), transcript variant B, mRNA
fam.26	1658.27	NP_727048	NM_167053	Act5C	Drosophila melanogaster actin 5C (Act5C), transcript variant A, mRNA
fam.26	0.137	NP_001262200	NM_001275271	Act79B	Drosophila melanogaster actin 79B (Act79B), transcript variant B, mRNA
fam.26	0.137	NP_524210	NM_079486	Act79B	Drosophila melanogaster actin 79B (Act79B), transcript variant A, mRNA
fam.26	0.95	NP_001287314	NM_001300385	Act87E	Drosophila melanogaster actin 87E (Act87E), transcript variant C, mRNA
fam.26	0.95	NP_477091	NM_057743	Act87E	Drosophila melanogaster actin 87E (Act87E), transcript variant A, mRNA
fam.26	0.95	NP_731812	NM_169525	Act87E	Drosophila melanogaster actin 87E (Act87E), transcript variant B, mRNA
fam.26	0.188	NP_524367	NM_079643	Act88F	Drosophila melanogaster actin 88F (Act88F), mRNA
fam.69	17.263	NP_001189168	NM_001202239	tacc	Drosophila melanogaster transforming acidic coiled-coil protein (tacc), transcript variant J, mRNA
fam.69	2.434	NP_001189169	NM_001202240	tacc	Drosophila melanogaster transforming acidic coiled-coil protein (tacc), transcript variant K, mRNA
fam.69	13.127	NP_001246915	NM_001259986	tacc	Drosophila melanogaster transforming acidic coiled-coil protein (tacc), transcript variant L, mRNA
fam.69	2.434	NP_001262261	NM_001275332	tacc	Drosophila melanogaster transforming acidic coiled-coil protein (tacc), transcript variant M, mRNA
fam.69	13.127	NP_001262262	NM_001275333	tacc	Drosophila melanogaster transforming acidic coiled-coil protein (tacc), transcript variant N, mRNA
fam.69	2.434	NP_477433	NM_058085	tacc	Drosophila melanogaster transforming acidic coiled-coil protein (tacc), transcript variant C, mRNA
fam.69	17.263	NP_477434	NM_058086	tacc	Drosophila melanogaster transforming acidic coiled-coil protein (tacc), transcript variant A, mRNA
fam.69	17.263	NP_730867	NM_169016	tacc	Drosophila melanogaster transforming acidic coiled-coil protein (tacc), transcript variant I, mRNA
fam.69	3.855	NP_788578	NM_176401	tacc	Drosophila melanogaster transforming acidic coiled-coil protein (tacc), transcript variant D, mRNA
fam.131	0.602	NP_001260426	NM_001273497	Vha68-1	Drosophila melanogaster vacuolar H[+] ATPase 68kD subunit 1 (Vha68-1), transcript variant B, mRNA
fam.131	0.602	NP_523560	NM_078836	Vha68-1	Drosophila melanogaster vacuolar H[+] ATPase 68kD subunit 1 (Vha68-1), transcript variant A, mRNA
fam.131	44.188	NP_001246015	NM_001259086	Vha68-2	Drosophila melanogaster vacuolar H[+] ATPase 68 kDa subunit 2 (Vha68-2), transcript variant D, mRNA
fam.131	44.188	NP_001260424	NM_001273495	Vha68-2	Drosophila melanogaster vacuolar H[+] ATPase 68 kDa subunit 2 (Vha68-2), transcript variant E, mRNA
fam.131	44.188	NP_001260425	NM_001273496	Vha68-2	Drosophila melanogaster vacuolar H[+] ATPase 68 kDa subunit 2 (Vha68-2), transcript variant F, mRNA
fam.131	44.188	NP_652004	NM_143747	Vha68-2	Drosophila melanogaster vacuolar H[+] ATPase 68 kDa subunit 2 (Vha68-2), transcript variant A, mRNA
fam.131	44.188	NP_723775	NM_165021	Vha68-2	Drosophila melanogaster vacuolar H[+] ATPase 68 kDa subunit 2 (Vha68-2), transcript variant B, mRNA
fam.131	44.188	NP_723776	NM_165022	Vha68-2	Drosophila melanogaster vacuolar H[+] ATPase 68 kDa subunit 2 (Vha68-2), transcript variant C, mRNA
fam.137	0.125	NP_524611	NM_079872	Ef1alpha100E	Drosophila melanogaster elongation factor 1alpha100E (Ef1alpha100E), transcript variant A, mRNA
fam.137	0.125	NP_733449	NM_170570	Ef1alpha100E	Drosophila melanogaster elongation factor 1alpha100E (Ef1alpha100E), transcript variant B, mRNA
fam.137	0.125	NP_996315	NM_206592	Ef1alpha100E	Drosophila melanogaster elongation factor 1alpha100E (Ef1alpha100E), transcript variant D, mRNA
fam.137	0.125	NP_996316	NM_206593	Ef1alpha100E	Drosophila melanogaster elongation factor 1alpha100E (Ef1alpha100E), transcript variant C, mRNA
fam.137	1301.09	NP_001286321	NM_001299392	Ef1alpha48D	Drosophila melanogaster elongation factor 1alpha48D (Ef1alpha48D), transcript variant D, mRNA
fam.137	1301.09	NP_001286322	NM_001299393	Ef1alpha48D	Drosophila melanogaster elongation factor 1alpha48D (Ef1alpha48D), transcript variant E, mRNA
fam.137	1301.09	NP_477375	NM_058027	Ef1alpha48D	Drosophila melanogaster elongation factor 1alpha48D (Ef1alpha48D), transcript variant A, mRNA
fam.137	1301.09	NP_725085	NM_165850	Ef1alpha48D	Drosophila melanogaster elongation factor 1alpha48D (Ef1alpha48D), transcript variant C, mRNA
fam.176	20.86	NP_001286793	NM_001299864	kcc	Drosophila melanogaster kazachoc (kcc), transcript variant E, mRNA
fam.176	20.491	NP_001286794	NM_001299865	kcc	Drosophila melanogaster kazachoc (kcc), transcript variant F, mRNA
fam.176	11.01	NP_001286795	NM_001299866	kcc	Drosophila melanogaster kazachoc (kcc), transcript variant G, mRNA
fam.176	11.01	NP_571976	NM_131901	kcc	Drosophila melanogaster kazachoc (kcc), transcript variant C, mRNA
fam.176	20.86	NP_726377	NM_166630	kcc	Drosophila melanogaster kazachoc (kcc), transcript variant D, mRNA
fam.176	20.86	NP_726378	NM_166631	kcc	Drosophila melanogaster kazachoc (kcc), transcript variant A, mRNA
fam.176	11.01	NP_726379	NM_166632	kcc	Drosophila melanogaster kazachoc (kcc), transcript variant B, mRNA
fam.184	2.623	NP_001163648	NM_001170177	fru	Drosophila melanogaster fruitless (fru), transcript variant N, mRNA
fam.184	2.871	NP_732347	NM_169819	fru	Drosophila melanogaster fruitless (fru), transcript variant E, mRNA
fam.184	5.975	NP_732348	NM_169820	fru	Drosophila melanogaster fruitless (fru), transcript variant C, mRNA
fam.184	5.975	NP_996234	NM_206512	fru	Drosophila melanogaster fruitless (fru), transcript variant M, mRNA
fam.184	5.975	NP_996235	NM_206513	fru	Drosophila melanogaster fruitless (fru), transcript variant L, mRNA
fam.184	5.076	NP_996237	NM_206515	fru	Drosophila melanogaster fruitless (fru), transcript variant J, mRNA
fam.184	5.826	NP_996238	NM_206516	fru	Drosophila melanogaster fruitless (fru), transcript variant I, mRNA
fam.230	0.007	NP_001245836	NM_001258907	Cdlc2	Drosophila melanogaster cytoplasmic dynein light chain 2 (Cdlc2), transcript variant C, mRNA
fam.230	0.007	NP_477408	NM_058060	Cdlc2	Drosophila melanogaster cytoplasmic dynein light chain 2 (Cdlc2), transcript variant A, mRNA
fam.230	0.007	NP_722698	NM_164412	Cdlc2	Drosophila melanogaster cytoplasmic dynein light chain 2 (Cdlc2), transcript variant B, mRNA
fam.230	290.485	NP_001245530	NM_001258601	ctp	Drosophila melanogaster cut up (ctp), transcript variant E, mRNA
fam.230	290.485	NP_525075	NM_080336	ctp	Drosophila melanogaster cut up (ctp), transcript variant A, mRNA
fam.230	290.485	NP_726942	NM_167014	ctp	Drosophila melanogaster cut up (ctp), transcript variant B, mRNA
fam.230	290.485	NP_726943	NM_167015	ctp	Drosophila melanogaster cut up (ctp), transcript variant C, mRNA
fam.235	8.968	NP_001097226	NM_001103756	ACC	Drosophila melanogaster Acetyl-CoA carboxylase (ACC), transcript variant C, mRNA
fam.235	3.159	NP_001097227	NM_001103757	ACC	Drosophila melanogaster Acetyl-CoA carboxylase (ACC), transcript variant E, mRNA
fam.235	8.968	NP_001286177	NM_001299248	ACC	Drosophila melanogaster Acetyl-CoA carboxylase (ACC), transcript variant F, mRNA
fam.235	8.968	NP_001286178	NM_001299249	ACC	Drosophila melanogaster Acetyl-CoA carboxylase (ACC), transcript variant G, mRNA
fam.235	11.435	NP_610342	NM_136498	ACC	Drosophila melanogaster Acetyl-CoA carboxylase (ACC), transcript variant A, mRNA
fam.235	8.968	NP_724636	NM_165581	ACC	Drosophila melanogaster Acetyl-CoA carboxylase (ACC), transcript variant B, mRNA
fam.236	4.475	NP_001036328	NM_001042863	CG7337	Drosophila melanogaster CG7337 (CG7337), transcript variant B, mRNA
fam.236	3.452	NP_001097050	NM_001103580	CG7337	Drosophila melanogaster CG7337 (CG7337), transcript variant D, mRNA
fam.236	5.794	NP_001097051	NM_001103581	CG7337	Drosophila melanogaster CG7337 (CG7337), transcript variant E, mRNA
fam.236	3.452	NP_001245844	NM_001258915	CG7337	Drosophila melanogaster CG7337 (CG7337), transcript variant F, mRNA
fam.236	5.794	NP_001259887	NM_001272958	CG7337	Drosophila melanogaster CG7337 (CG7337), transcript variant H, mRNA
fam.236	5.794	NP_608630	NM_134786	CG7337	Drosophila melanogaster CG7337 (CG7337), transcript variant A, mRNA
fam.248	5.102	NP_001284744	NM_001297815	svr	Drosophila melanogaster silver (svr), transcript variant N, mRNA
fam.248	5.102	NP_525032	NM_080293	svr	Drosophila melanogaster silver (svr), transcript variant B, mRNA
fam.248	14.813	NP_726675	NM_166846	svr	Drosophila melanogaster silver (svr), transcript variant H, mRNA
fam.248	5.102	NP_788852	NM_176679	svr	Drosophila melanogaster silver (svr), transcript variant M, mRNA
fam.248	5.102	NP_996319	NM_206596	svr	Drosophila melanogaster silver (svr), transcript variant G, mRNA
fam.248	14.813	NP_996322	NM_206599	svr	Drosophila melanogaster silver (svr), transcript variant D, mRNA
fam.256	2.55	NP_001259503	NM_001272574	mew	Drosophila melanogaster multiple edematous wings (mew), transcript variant E, mRNA
fam.256	4.154	NP_001259504	NM_001272575	mew	Drosophila melanogaster multiple edematous wings (mew), transcript variant C, mRNA
fam.256	2.439	NP_001259505	NM_001272576	mew	Drosophila melanogaster multiple edematous wings (mew), transcript variant D, mRNA
fam.256	4.239	NP_001285196	NM_001298267	mew	Drosophila melanogaster multiple edematous wings (mew), transcript variant F, mRNA
fam.256	4.239	NP_511145	NM_078590	mew	Drosophila melanogaster multiple edematous wings (mew), transcript variant B, mRNA
fam.256	2.55	NP_727679	NM_167354	mew	Drosophila melanogaster multiple edematous wings (mew), transcript variant A, mRNA
fam.288	5.282	NP_001188588	NM_001201659	AMPdeam	Drosophila melanogaster AMP deaminase (AMPdeam), transcript variant H, mRNA
fam.288	5.282	NP_001245660	NM_001258731	AMPdeam	Drosophila melanogaster AMP deaminase (AMPdeam), transcript variant J, mRNA
fam.288	3.991	NP_001285233	NM_001298304	AMPdeam	Drosophila melanogaster AMP deaminase (AMPdeam), transcript variant K, mRNA
fam.288	5.282	NP_001285234	NM_001298305	AMPdeam	Drosophila melanogaster AMP deaminase (AMPdeam), transcript variant L, mRNA
fam.288	9.145	NP_727739	NM_167384	AMPdeam	Drosophila melanogaster AMP deaminase (AMPdeam), transcript variant E, mRNA
fam.288	5.282	NP_727741	NM_167386	AMPdeam	Drosophila melanogaster AMP deaminase (AMPdeam), transcript variant G, mRNA
fam.295	58.283	NP_001163619	NM_001170148	Tm1	Drosophila melanogaster tropomyosin 1 (Tm1), transcript variant N, mRNA
fam.295	58.283	NP_001262591	NM_001275662	Tm1	Drosophila melanogaster tropomyosin 1 (Tm1), transcript variant S, mRNA
fam.295	29.733	NP_732001	NM_169633	Tm1	Drosophila melanogaster tropomyosin 1 (Tm1), transcript variant O, mRNA
fam.295	29.733	NP_732002	NM_169634	Tm1	Drosophila melanogaster tropomyosin 1 (Tm1), transcript variant M, mRNA
fam.295	29.733	NP_732003	NM_169635	Tm1	Drosophila melanogaster tropomyosin 1 (Tm1), transcript variant G, mRNA
fam.295	29.733	NP_732004	NM_169636	Tm1	Drosophila melanogaster tropomyosin 1 (Tm1), transcript variant J, mRNA
fam.373	121.142	NP_001162738	NM_001169267	RpS15Aa	Drosophila melanogaster ribosomal protein S15Aa (RpS15Aa), transcript variant F, mRNA
fam.373	121.142	NP_524709	NM_079970	RpS15Aa	Drosophila melanogaster ribosomal protein S15Aa (RpS15Aa), transcript variant D, mRNA
fam.373	121.142	NP_727690	NM_167360	RpS15Aa	Drosophila melanogaster ribosomal protein S15Aa (RpS15Aa), transcript variant A, mRNA
fam.373	121.142	NP_727692	NM_167362	RpS15Aa	Drosophila melanogaster ribosomal protein S15Aa (RpS15Aa), transcript variant C, mRNA
fam.373	121.142	NP_727693	NM_167363	RpS15Aa	Drosophila melanogaster ribosomal protein S15Aa (RpS15Aa), transcript variant E, mRNA
fam.373	29.452	NP_610616	NM_136772	RpS15Ab	Drosophila melanogaster ribosomal protein S15Ab (RpS15Ab), mRNA
fam.445	8.168	NP_001097666	NM_001104196	SPoCk	Drosophila melanogaster secretory pathway calcium atpase (SPoCk), transcript variant D, mRNA
fam.445	17.581	NP_001163496	NM_001170025	SPoCk	Drosophila melanogaster secretory pathway calcium atpase (SPoCk), transcript variant E, mRNA
fam.445	17.581	NP_001246887	NM_001259958	SPoCk	Drosophila melanogaster secretory pathway calcium atpase (SPoCk), transcript variant F, mRNA
fam.445	16.639	NP_730744	NM_168962	SPoCk	Drosophila melanogaster secretory pathway calcium atpase (SPoCk), transcript variant C, mRNA
fam.445	17.721	NP_730745	NM_168963	SPoCk	Drosophila melanogaster secretory pathway calcium atpase (SPoCk), transcript variant A, mRNA
fam.460	11.154	NP_001014614	NM_001014614	pug	Drosophila melanogaster pugilist (pug), transcript variant D, mRNA
fam.460	3.261	NP_001247028	NM_001260099	pug	Drosophila melanogaster pugilist (pug), transcript variant E, mRNA
fam.460	3.714	NP_477254	NM_057906	pug	Drosophila melanogaster pugilist (pug), transcript variant A, mRNA
fam.460	11.154	NP_731489	NM_169350	pug	Drosophila melanogaster pugilist (pug), transcript variant B, mRNA
fam.460	3.714	NP_731490	NM_169351	pug	Drosophila melanogaster pugilist (pug), transcript variant C, mRNA
fam.667	6.487	NP_001189048	NM_001202119	CG43367	Drosophila melanogaster CG43367 (CG43367), transcript variant C, mRNA
fam.667	2.526	NP_001246613	NM_001259684	CG43367	Drosophila melanogaster CG43367 (CG43367), transcript variant E, mRNA
fam.667	2.526	NP_001246614	NM_001259685	CG43367	Drosophila melanogaster CG43367 (CG43367), transcript variant F, mRNA
fam.667	6.487	NP_647869	NM_139612	CG43367	Drosophila melanogaster CG43367 (CG43367), transcript variant D, mRNA
fam.675	4.977	NP_001138067	NM_001144595	cher	Drosophila melanogaster cheerio (cher), transcript variant F, mRNA
fam.675	9.423	NP_001262656	NM_001275727	cher	Drosophila melanogaster cheerio (cher), transcript variant K, mRNA
fam.675	9.423	NP_732207	NM_169746	cher	Drosophila melanogaster cheerio (cher), transcript variant B, mRNA
fam.675	8.757	NP_732208	NM_169747	cher	Drosophila melanogaster cheerio (cher), transcript variant H, mRNA
fam.738	5.866	NP_001097177	NM_001103707	Pde11	Drosophila melanogaster phosphodiesterase 11 (Pde11), transcript variant C, mRNA
fam.738	3.174	NP_001286044	NM_001299115	Pde11	Drosophila melanogaster phosphodiesterase 11 (Pde11), transcript variant F, mRNA
fam.738	5.866	NP_001286045	NM_001299116	Pde11	Drosophila melanogaster phosphodiesterase 11 (Pde11), transcript variant G, mRNA
fam.738	3.174	NP_609885	NM_136041	Pde11	Drosophila melanogaster phosphodiesterase 11 (Pde11), transcript variant B, mRNA
fam.914	85.016	NP_001284844	NM_001297915	yin	Drosophila melanogaster yin (yin), transcript variant D, mRNA
fam.914	165.819	NP_477147	NM_057799	yin	Drosophila melanogaster yin (yin), transcript variant A, mRNA
fam.914	115.071	NP_477148	NM_057800	yin	Drosophila melanogaster yin (yin), transcript variant B, mRNA
fam.914	116.3	NP_726894	NM_166993	yin	Drosophila melanogaster yin (yin), transcript variant C, mRNA
fam.943	15.733	NP_001262024	NM_001275095	CG3961	Drosophila melanogaster CG3961 (CG3961), transcript variant E, mRNA
fam.943	39.816	NP_649067	NM_140810	CG3961	Drosophila melanogaster CG3961 (CG3961), transcript variant C, mRNA
fam.943	39.816	NP_730369	NM_168781	CG3961	Drosophila melanogaster CG3961 (CG3961), transcript variant A, mRNA
fam.943	16.786	NP_730370	NM_168782	CG3961	Drosophila melanogaster CG3961 (CG3961), transcript variant D, mRNA
fam.1031	17.013	NP_001259685	NM_001272756	Aats-his	Drosophila melanogaster Histidyl-tRNA synthetase (Aats-his), transcript variant C, mRNA
fam.1031	17.013	NP_001259686	NM_001272757	Aats-his	Drosophila melanogaster Histidyl-tRNA synthetase (Aats-his), transcript variant E, mRNA
fam.1031	25.196	NP_573305	NM_133077	Aats-his	Drosophila melanogaster Histidyl-tRNA synthetase (Aats-his), transcript variant D, mRNA
fam.1031	31.774	NP_728180	NM_167624	Aats-his	Drosophila melanogaster Histidyl-tRNA synthetase (Aats-his), transcript variant A, mRNA
fam.1039	16.054	NP_001033932	NM_001038843	CG2201	Drosophila melanogaster CG2201 (CG2201), transcript variant F, mRNA
fam.1039	24.215	NP_001286125	NM_001299196	CG2201	Drosophila melanogaster CG2201 (CG2201), transcript variant G, mRNA
fam.1039	24.215	NP_724348	NM_165386	CG2201	Drosophila melanogaster CG2201 (CG2201), transcript variant A, mRNA
fam.1039	16.054	NP_724349	NM_165387	CG2201	Drosophila melanogaster CG2201 (CG2201), transcript variant B, mRNA
fam.1197	0.042	NP_524921	NM_080182	Pp1-13C	Drosophila melanogaster protein phosphatase 1 at 13C (Pp1-13C), mRNA
fam.1197	167.936	NP_524937	NM_080198	Pp1-87B	Drosophila melanogaster protein phosphatase 1 at 87B (Pp1-87B), mRNA
fam.1197	31.039	NP_001262919	NM_001275990	Pp1alpha-96A	Drosophila melanogaster protein phosphatase 1alpha at 96A (Pp1alpha-96A), transcript variant B, mRNA
fam.1197	31.039	NP_524484	NM_079760	Pp1alpha-96A	Drosophila melanogaster protein phosphatase 1alpha at 96A (Pp1alpha-96A), transcript variant A, mRNA
fam.1226	0.624	NP_001262652	NM_001275723	CG17556	Drosophila melanogaster CG17556 (CG17556), transcript variant B, mRNA
fam.1226	0.624	NP_650581	NM_142324	CG17556	Drosophila melanogaster CG17556 (CG17556), transcript variant A, mRNA
fam.1226	16.336	NP_001262651	NM_001275722	CG3678	Drosophila melanogaster CG3678 (CG3678), transcript variant B, mRNA
fam.1226	16.336	NP_650580	NM_142323	CG3678	Drosophila melanogaster CG3678 (CG3678), transcript variant A, mRNA
fam.1279	85.274	NP_001261247	NM_001274318	Rac1	Drosophila melanogaster Rac1 (Rac1), transcript variant B, mRNA
fam.1279	85.274	NP_476950	NM_057602	Rac1	Drosophila melanogaster Rac1 (Rac1), transcript variant A, mRNA
fam.1279	27.781	NP_001261517	NM_001274588	Rac2	Drosophila melanogaster Rac2 (Rac2), transcript variant B, mRNA
fam.1279	27.781	NP_648121	NM_139864	Rac2	Drosophila melanogaster Rac2 (Rac2), transcript variant A, mRNA
fam.1289	0.029	NP_001245531	NM_001258602	CanB	Drosophila melanogaster calcineurin B (CanB), transcript variant B, mRNA
fam.1289	0.029	NP_524741	NM_080002	CanB	Drosophila melanogaster calcineurin B (CanB), transcript variant A, mRNA
fam.1289	21.406	NP_001246192	NM_001259263	CanB2	Drosophila melanogaster calcineurin B2 (CanB2), transcript variant B, mRNA
fam.1289	21.406	NP_524874	NM_080135	CanB2	Drosophila melanogaster calcineurin B2 (CanB2), transcript variant A, mRNA
fam.1300	106.066	NP_524884	NM_080145	RpS14a	Drosophila melanogaster ribosomal protein S14a (RpS14a), transcript variant B, mRNA
fam.1300	106.066	NP_727218	NM_167137	RpS14a	Drosophila melanogaster ribosomal protein S14a (RpS14a), transcript variant A, mRNA
fam.1300	34.813	NP_001284995	NM_001298066	RpS14b	Drosophila melanogaster ribosomal protein S14b (RpS14b), transcript variant B, mRNA
fam.1300	34.813	NP_536352	NM_080427	RpS14b	Drosophila melanogaster ribosomal protein S14b (RpS14b), transcript variant A, mRNA
fam.1509	6.014	NP_001027149	NM_001031978	mtd	Drosophila melanogaster mustard (mtd), transcript variant M, mRNA
fam.1509	11.137	NP_001036679	NM_001043214	mtd	Drosophila melanogaster mustard (mtd), transcript variant O, mRNA
fam.1509	11.137	NP_996151	NM_206429	mtd	Drosophila melanogaster mustard (mtd), transcript variant G, mRNA
fam.1517	18.088	NP_001162711	NM_001169240	CG42388	Drosophila melanogaster CG42388 (CG42388), transcript variant E, mRNA
fam.1517	18.088	NP_001188567	NM_001201638	CG42388	Drosophila melanogaster CG42388 (CG42388), transcript variant G, mRNA
fam.1517	4.854	NP_001285029	NM_001298100	CG42388	Drosophila melanogaster CG42388 (CG42388), transcript variant H, mRNA
fam.1595	1.443	NP_001097909	NM_001104439	Unc-13-4B	Drosophila melanogaster Unc-13 ortholog 4B (Unc-13-4B), transcript variant D, mRNA
fam.1595	5.12	NP_001262947	NM_001276018	Unc-13-4B	Drosophila melanogaster Unc-13 ortholog 4B (Unc-13-4B), transcript variant E, mRNA
fam.1595	6.484	NP_651329	NM_143072	Unc-13-4B	Drosophila melanogaster Unc-13 ortholog 4B (Unc-13-4B), transcript variant C, mRNA
fam.1709	16.774	NP_001261366	NM_001274437	CG11526	Drosophila melanogaster CG11526 (CG11526), transcript variant C, mRNA
fam.1709	10.926	NP_647806	NM_139549	CG11526	Drosophila melanogaster CG11526 (CG11526), transcript variant B, mRNA
fam.1709	16.774	NP_728867	NM_168023	CG11526	Drosophila melanogaster CG11526 (CG11526), transcript variant A, mRNA
fam.1836	12.343	NP_726114	NM_166484	LBR	Drosophila melanogaster lamin B receptor (LBR), transcript variant C, mRNA
fam.1836	19.23	NP_726115	NM_166485	LBR	Drosophila melanogaster lamin B receptor (LBR), transcript variant B, mRNA
fam.1933	57.281	NP_523385	NM_078661	Fim	Drosophila melanogaster fimbrin (Fim), transcript variant A, mRNA
fam.1933	37.423	NP_728073	NM_167564	Fim	Drosophila melanogaster fimbrin (Fim), transcript variant C, mRNA
fam.1933	31.038	NP_728074	NM_167565	Fim	Drosophila melanogaster fimbrin (Fim), transcript variant D, mRNA
fam.1937	18.141	NP_001036268	NM_001042803	Imp	Drosophila melanogaster binding protein (Imp), transcript variant K, mRNA
fam.1937	11.913	NP_001245616	NM_001258687	Imp	Drosophila melanogaster binding protein (Imp), transcript variant L, mRNA
fam.1937	11.913	NP_001285091	NM_001298162	Imp	Drosophila melanogaster binding protein (Imp), transcript variant M, mRNA
fam.1947	20.719	NP_001287067	NM_001300138	CTPsyn	Drosophila melanogaster CTP synthase (CTPsyn), transcript variant C, mRNA
fam.1947	12.327	NP_648747	NM_140490	CTPsyn	Drosophila melanogaster CTP synthase (CTPsyn), transcript variant B, mRNA
fam.1947	20.719	NP_730023	NM_168606	CTPsyn	Drosophila melanogaster CTP synthase (CTPsyn), transcript variant A, mRNA
fam.1970	13.458	NP_001188571	NM_001201642	Aats-lys	Drosophila melanogaster Lysyl-tRNA synthetase (Aats-lys), transcript variant C, mRNA
fam.1970	19.55	NP_572573	NM_132345	Aats-lys	Drosophila melanogaster Lysyl-tRNA synthetase (Aats-lys), transcript variant A, mRNA
fam.1970	13.458	NP_727353	NM_167196	Aats-lys	Drosophila melanogaster Lysyl-tRNA synthetase (Aats-lys), transcript variant B, mRNA
fam.2015	5.373	NP_001262494	NM_001275565	KLHL18	Drosophila melanogaster KLHL18 (KLHL18), transcript variant C, mRNA
fam.2015	5.373	NP_650143	NM_141886	KLHL18	Drosophila melanogaster KLHL18 (KLHL18), transcript variant A, mRNA
fam.2015	2.971	NP_731664	NM_169446	KLHL18	Drosophila melanogaster KLHL18 (KLHL18), transcript variant B, mRNA
fam.2204	952.73	NP_523795	NM_079071	betaTub56D	Drosophila melanogaster beta-Tubulin at 56D (betaTub56D), transcript variant B, mRNA
fam.2204	685.208	NP_725896	NM_166356	betaTub56D	Drosophila melanogaster beta-Tubulin at 56D (betaTub56D), transcript variant A, mRNA
fam.2204	0.044	NP_524290	NM_079566	betaTub85D	Drosophila melanogaster beta-Tubulin at 85D (betaTub85D), mRNA
fam.2216	630.687	NP_476772	NM_057424	alphaTub84B	Drosophila melanogaster alpha-Tubulin at 84B (alphaTub84B), mRNA
fam.2216	48.971	NP_524264	NM_079540	alphaTub84D	Drosophila melanogaster alpha-Tubulin at 84D (alphaTub84D), mRNA
fam.2216	0.116	NP_524297	NM_079573	alphaTub85E	Drosophila melanogaster alpha-Tubulin at 85E (alphaTub85E), mRNA
fam.2350	0.04	NP_001287203	NM_001300274	Sodh-1	Drosophila melanogaster sorbitol dehydrogenase 1 (Sodh-1), transcript variant B, mRNA
fam.2350	0.04	NP_477348	NM_058000	Sodh-1	Drosophila melanogaster sorbitol dehydrogenase 1 (Sodh-1), transcript variant A, mRNA
fam.2350	9.461	NP_524311	NM_079587	Sodh-2	Drosophila melanogaster sorbitol dehydrogenase-2 (Sodh-2), mRNA
fam.2998	0.007	NP_001287599	NM_001300670	sima	Drosophila melanogaster similar (sima), transcript variant D, mRNA
fam.2998	10.26	NP_524584	NM_079845	sima	Drosophila melanogaster similar (sima), transcript variant A, mRNA
fam.3007	3.895	NP_650750	NM_142493	Mekk1	Drosophila melanogaster Mekk1 (Mekk1), transcript variant D, mRNA
fam.3007	5.862	NP_732373	NM_169833	Mekk1	Drosophila melanogaster Mekk1 (Mekk1), transcript variant B, mRNA
fam.3043	9.496	NP_001097237	NM_001103767	Pkn	Drosophila melanogaster protein kinase related to protein kinase N (Pkn), transcript variant G, mRNA
fam.3043	17.058	NP_788293	NM_176113	Pkn	Drosophila melanogaster protein kinase related to protein kinase N (Pkn), transcript variant D, mRNA
fam.3044	9.496	NP_001163095	NM_001169624	Pkn	Drosophila melanogaster protein kinase related to protein kinase N (Pkn), transcript variant H, mRNA
fam.3044	17.058	NP_788292	NM_176112	Pkn	Drosophila melanogaster protein kinase related to protein kinase N (Pkn), transcript variant F, mRNA
fam.3074	3.174	NP_001188837	NM_001201908	Pde11	Drosophila melanogaster phosphodiesterase 11 (Pde11), transcript variant D, mRNA
fam.3074	5.866	NP_001188838	NM_001201909	Pde11	Drosophila melanogaster phosphodiesterase 11 (Pde11), transcript variant E, mRNA
fam.3146	3.27	NP_001246929	NM_001260000	mtd	Drosophila melanogaster mustard (mtd), transcript variant W, mRNA
fam.3146	7.199	NP_730918	NM_169047	mtd	Drosophila melanogaster mustard (mtd), transcript variant X, mRNA
fam.3550	6.222	NP_001263124	NM_001276195	cindr	Drosophila melanogaster CIN85 and CD2AP orthologue (cindr), transcript variant E, mRNA
fam.3550	9.827	NP_733405	NM_170526	cindr	Drosophila melanogaster CIN85 and CD2AP orthologue (cindr), transcript variant C, mRNA
fam.3611	4.713	NP_001259174	NM_001272245	csw	Drosophila melanogaster corkscrew (csw), transcript variant D, mRNA
fam.3611	7.174	NP_477130	NM_057782	csw	Drosophila melanogaster corkscrew (csw), transcript variant A, mRNA
fam.3637	34.2	NP_523890	NM_079166	dos	Drosophila melanogaster daughter of sevenless (dos), transcript variant A, mRNA
fam.3637	20.295	NP_728757	NM_167956	dos	Drosophila melanogaster daughter of sevenless (dos), transcript variant B, mRNA
fam.4278	72.157	NP_511082	NM_078527	Trxr-1	Drosophila melanogaster thioredoxin reductase-1 (Trxr-1), transcript variant A, mRNA
fam.4278	57.3	NP_727252	NM_167150	Trxr-1	Drosophila melanogaster thioredoxin reductase-1 (Trxr-1), transcript variant C, mRNA
fam.4490	9.021	NP_001246191	NM_001259262	CG18812	Drosophila melanogaster CG18812 (CG18812), transcript variant D, mRNA
fam.4490	13.231	NP_724598	NM_165553	CG18812	Drosophila melanogaster CG18812 (CG18812), transcript variant B, mRNA
fam.4816	5.455	NP_573324	NM_133096	CG18259	Drosophila melanogaster CG18259 (CG18259), mRNA
fam.4816	0.907	NP_573325	NM_133097	CG6961	Drosophila melanogaster CG6961 (CG6961), mRNA
fam.4953	12.236	NP_573019	NM_132791	CG12608	Drosophila melanogaster CG12608 (CG12608), mRNA
fam.4953	1.682	NP_573018	NM_132790	CG9123	Drosophila melanogaster CG9123 (CG9123), mRNA
fam.5033	15.587	NP_650191	NM_141934	CG5196	Drosophila melanogaster CG5196 (CG5196), transcript variant A, mRNA
fam.5033	11.088	NP_996201	NM_206479	CG5196	Drosophila melanogaster CG5196 (CG5196), transcript variant B, mRNA
fam.5340	10.223	NP_651515	NM_143258	CG6330	Drosophila melanogaster CG6330 (CG6330), transcript variant B, mRNA
fam.5340	14.358	NP_733175	NM_170296	CG6330	Drosophila melanogaster CG6330 (CG6330), transcript variant A, mRNA
