# Supplementary material for: Diverse functions of homologous actin isoforms are defined by their nucleotide, rather than their amino acid sequence
Source: eLife. 2017 Dec 15;6:e31661. doi: 10.7554/eLife.31661 (PMC5794254; doi:10.7554/eLife.31661)
Supplement: Supplementary file 5. — Families are grouped by function, starting with the most abundant ones. [file elife-31661-supp5.xls]

## Sheet: Sheet1
Caenorhabditis elegans
Family	Ribosome density	Accession, protein	Accession, mRNA	Gene symbol	Name
fam.2	0.044	NP_501404	NM_069003	CELE_F35H10	Caenorhabditis elegans Protein HIS-30 (his-30) mRNA, complete cds
fam.2	2.266	NP_496887	NM_064486	CELE_ZK131	Caenorhabditis elegans Protein HIS-16 (his-16) mRNA, complete cds
fam.2	6.138	NP_501201	NM_068800	CELE_F55G1	Caenorhabditis elegans Protein HIS-61 (his-61) mRNA, complete cds
fam.2	0.104	NP_505277	NM_072876	CELE_F07B7	Caenorhabditis elegans Protein HIS-51 (his-51) mRNA, complete cds
fam.2	0.104	NP_505296	NM_072895	CELE_K06C4	Caenorhabditis elegans Protein HIS-19 (his-19) mRNA, complete cds
fam.2	4.26	NP_507032	NM_074631	CELE_T10C6	Caenorhabditis elegans Protein HIS-3 (his-3) mRNA, complete cds
fam.2	0.044	NP_501408	NM_069007	CELE_F17E9	Caenorhabditis elegans Protein HIS-33 (his-33) mRNA, complete cds
fam.2	21.289	NP_505463	NM_073062	CELE_C50F4	Caenorhabditis elegans Protein HIS-35 (his-35) mRNA, complete cds
fam.2	0.016	NP_496898	NM_064497	CELE_F08G2	Caenorhabditis elegans Protein HIS-43 (his-43) mRNA, complete cds
fam.2	0.104	NP_505280	NM_072879	CELE_F07B7	Caenorhabditis elegans Protein HIS-53 (his-53) mRNA, complete cds
fam.2	0.104	NP_505293	NM_072892	CELE_K06C4	Caenorhabditis elegans Protein HIS-21 (his-21) mRNA, complete cds
fam.2	2.388	NP_505198	NM_072797	CELE_F45F2	Caenorhabditis elegans Protein HIS-7 (his-7) mRNA, complete cds
fam.2	0.047	NP_502141	NM_069740	CELE_F54E12	Caenorhabditis elegans Protein HIS-57, isoform a (his-57) mRNA, complete cds
fam.2	1.745	NP_492642	NM_060241	CELE_T23D8	Caenorhabditis elegans Protein HIS-68 (his-68) mRNA, complete cds
fam.2	0.016	NP_496891	NM_064490	CELE_ZK131	Caenorhabditis elegans Protein HIS-12 (his-12) mRNA, complete cds
fam.2	0.047	NP_502131	NM_069730	CELE_B0035	Caenorhabditis elegans Protein HIS-47 (his-47) mRNA, complete cds
fam.2	0.047	NP_502150	NM_069749	CELE_H02I12	Caenorhabditis elegans Protein HIS-65 (his-65) mRNA, complete cds
fam.2	0.279	NP_001263787	NM_001276858		Caenorhabditis elegans Protein HIS-57, isoform b
fam.2	0.302	NP_001263788	NM_001276859		Caenorhabditis elegans Protein HIS-57, isoform c
fam.3	0.022	NP_496896	NM_064495	CELE_ZK131	Caenorhabditis elegans Protein HIS-26 (his-26) mRNA, complete cds
fam.3	11.09	NP_502154	NM_069753	CELE_F22B3	Caenorhabditis elegans Protein HIS-64 (his-64) mRNA, complete cds
fam.3	1.686	NP_505298	NM_072897	CELE_K06C4	Caenorhabditis elegans Protein HIS-18 (his-18) mRNA, complete cds
fam.3	21.542	NP_501203	NM_068802	CELE_F55G1	Caenorhabditis elegans Protein HIS-60 (his-60) mRNA, complete cds
fam.3	3.923	NP_501406	NM_069005	CELE_F17E9	Caenorhabditis elegans Protein HIS-31 (his-31) mRNA, complete cds
fam.3	6.253	NP_507034	NM_074633	CELE_T10C6	Caenorhabditis elegans Protein HIS-1 (his-1) mRNA, complete cds
fam.3	0.093	NP_505291	NM_072890	CELE_K06C4	Caenorhabditis elegans Protein HIS-28 (his-28) mRNA, complete cds
fam.3	1.529	NP_502139	NM_069738	CELE_F54E12	Caenorhabditis elegans Protein HIS-56 (his-56) mRNA, complete cds
fam.3	4.365	NP_505200	NM_072799	CELE_F45F2	Caenorhabditis elegans Protein HIS-5 (his-5) mRNA, complete cds
fam.3	0.022	NP_496893	NM_064492	CELE_ZK131	Caenorhabditis elegans Protein HIS-10 (his-10) mRNA, complete cds
fam.3	2.776	NP_492641	NM_060240	CELE_T23D8	Caenorhabditis elegans Protein HIS-67 (his-67) mRNA, complete cds
fam.3	1.442	NP_509231	NM_076830	CELE_K03A1	Caenorhabditis elegans Protein HIS-38 (his-38) mRNA, complete cds
fam.3	22.439	NP_505466	NM_073065	CELE_C50F4	Caenorhabditis elegans Protein HIS-37 (his-37) mRNA, complete cds
fam.3	0.022	NP_496889	NM_064488	CELE_ZK131	Caenorhabditis elegans Protein HIS-14 (his-14) mRNA, complete cds
fam.3	1.529	NP_502133	NM_069732	CELE_B0035	Caenorhabditis elegans Protein HIS-46 (his-46) mRNA, complete cds
fam.3	0.093	NP_505275	NM_072874	CELE_F07B7	Caenorhabditis elegans Protein HIS-50 (his-50) mRNA, complete cds
fam.4	0.03	NP_496897	NM_064496	CELE_F08G2	Caenorhabditis elegans Protein HIS-44 (his-44) mRNA, complete cds
fam.4	0.133	NP_501403	NM_069002	CELE_F35H10	Caenorhabditis elegans Protein HIS-29 (his-29) mRNA, complete cds
fam.4	1.395	NP_507031	NM_074630	CELE_T10C6	Caenorhabditis elegans Protein HIS-4 (his-4) mRNA, complete cds
fam.4	0.473	NP_505197	NM_072796	CELE_F45F2	Caenorhabditis elegans Protein HIS-8 (his-8) mRNA, complete cds
fam.4	0.046	NP_505294	NM_072893	CELE_K06C4	Caenorhabditis elegans Protein HIS-22 (his-22) mRNA, complete cds
fam.4	6.855	NP_501202	NM_068801	CELE_F55G1	Caenorhabditis elegans Protein HIS-62 (his-62) mRNA, complete cds
fam.4	0.04	NP_502140	NM_069739	CELE_F54E12	Caenorhabditis elegans Protein HIS-58 (his-58) mRNA, complete cds
fam.4	0.046	NP_505278	NM_072877	CELE_F07B7	Caenorhabditis elegans Protein HIS-52 (his-52) mRNA, complete cds
fam.4	0.046	NP_505295	NM_072894	CELE_K06C4	Caenorhabditis elegans Protein HIS-20 (his-20) mRNA, complete cds
fam.4	0	NP_496892	NM_064491	CELE_ZK131	Caenorhabditis elegans Protein HIS-11 (his-11) mRNA, complete cds
fam.4	23.438	NP_505464	NM_073063	CELE_C50F4	Caenorhabditis elegans Protein HIS-41 (his-41) mRNA, complete cds
fam.4	0.04	NP_502149	NM_069748	CELE_H02I12	Caenorhabditis elegans Protein HIS-66 (his-66) mRNA, complete cds
fam.4	1.016	NP_502132	NM_069731	CELE_B0035	Caenorhabditis elegans Protein HIS-48 (his-48) mRNA, complete cds
fam.4	0.03	NP_496888	NM_064487	CELE_ZK131	Caenorhabditis elegans Protein HIS-15 (his-15) mRNA, complete cds
fam.4	0.016	NP_501409	NM_069008	CELE_F17E9	Caenorhabditis elegans Protein HIS-34 (his-34) mRNA, complete cds
fam.5	0.756	NP_001263958	NM_001277029	CELE_K03A1	Caenorhabditis elegans Protein HIS-40 (his-40) mRNA, complete cds
fam.5	0.465	NP_502138	NM_069737	CELE_F54E12	Caenorhabditis elegans Protein HIS-55 (his-55) mRNA, complete cds
fam.5	4.934	NP_501407	NM_069006	CELE_F17E9	Caenorhabditis elegans Protein HIS-32 (his-32) mRNA, complete cds
fam.5	0.465	NP_502134	NM_069733	CELE_B0035	Caenorhabditis elegans Protein HIS-45 (his-45) mRNA, complete cds
fam.5	3.956	NP_505199	NM_072798	CELE_F45F2	Caenorhabditis elegans Protein HIS-6 (his-6) mRNA, complete cds
fam.5	0.022	NP_505292	NM_072891	CELE_K06C4	Caenorhabditis elegans Protein HIS-27 (his-27) mRNA, complete cds
fam.5	4.414	NP_507033	NM_074632	CELE_T10C6	Caenorhabditis elegans Protein HIS-2 (his-2) mRNA, complete cds
fam.5	0.007	NP_496895	NM_064494	CELE_ZK131	Caenorhabditis elegans Protein HIS-25 (his-25) mRNA, complete cds
fam.5	9.073	NP_501204	NM_068803	CELE_F55G1	Caenorhabditis elegans Protein HIS-59 (his-59) mRNA, complete cds
fam.5	1.869	NP_502153	NM_069752	CELE_F22B3	Caenorhabditis elegans Protein HIS-63 (his-63) mRNA, complete cds
fam.5	0.007	NP_496894	NM_064493	CELE_ZK131	Caenorhabditis elegans Protein HIS-9 (his-9) mRNA, complete cds
fam.5	0.664	NP_496899	NM_064498	CELE_F08G2	Caenorhabditis elegans Protein HIS-42 (his-42) mRNA, complete cds
fam.5	0.022	NP_505276	NM_072875	CELE_F07B7	Caenorhabditis elegans Protein HIS-49 (his-49) mRNA, complete cds
fam.5	0.647	NP_505297	NM_072896	CELE_K06C4	Caenorhabditis elegans Protein HIS-17 (his-17) mRNA, complete cds
fam.5	0.007	NP_496890	NM_064489	CELE_ZK131	Caenorhabditis elegans Protein HIS-13 (his-13) mRNA, complete cds
fam.14	1.713	NP_494871	NM_062470	CELE_T23B7	Caenorhabditis elegans Protein NSPD-4 (nspd-4) mRNA, complete cds
fam.14	5.394	NP_501882	NM_069481	CELE_Y43C5A	Caenorhabditis elegans Protein NSPD-7 (nspd-7) mRNA, complete cds
fam.14	10.756	NP_501763	NM_069362	CELE_K07F5	Caenorhabditis elegans Protein NSPD-2 (nspd-2) mRNA, complete cds
fam.14	1.352	NP_500730	NM_068329	CELE_C24D10	Caenorhabditis elegans Protein NSPD-3 (nspd-3) mRNA, complete cds
fam.14	0.384	NP_001076664	NM_001083195	CELE_C24D10	Caenorhabditis elegans Protein NSPD-6 (nspd-6) mRNA, complete cds
fam.14	11.465	NP_491759	NM_059358	CELE_ZK484	Caenorhabditis elegans Protein NSPD-1 (nspd-1) mRNA, complete cds
fam.14	2.352	NP_494875	NM_062474	CELE_F11G11	Caenorhabditis elegans Protein NSPD-5 (nspd-5) mRNA, complete cds
fam.14	0.005	NP_490996	NM_058595	CELE_Y23H5B	Caenorhabditis elegans Protein NSPD-8 (nspd-8) mRNA, complete cds
fam.35	1.243	NP_509060	NM_076659	CELE_T10E10	Caenorhabditis elegans Protein COL-168 (col-168) mRNA, complete cds
fam.35	10.839	NP_509960	NM_077559	CELE_C44C10	Caenorhabditis elegans Protein COL-180 (col-180) mRNA, complete cds
fam.35	17.161	NP_509059	NM_076658	CELE_T10E10	Caenorhabditis elegans Protein COL-167 (col-167) mRNA, complete cds
fam.35	49.21	NP_001024894	NM_001029723	CELE_T07H6	Caenorhabditis elegans Protein COL-166, isoform b (col-166) mRNA, complete cds
fam.35	3.486	NP_872255	NM_182455	CELE_T10E10	Caenorhabditis elegans Protein COL-169 (col-169) mRNA, complete cds
fam.35	3.117	NP_872267	NM_182467	CELE_T10E10	Caenorhabditis elegans Protein COL-170 (col-170) mRNA, complete cds
fam.35	1.243	NP_509060	NM_076659	CELE_T10E10	Caenorhabditis elegans Protein COL-168 (col-168) mRNA, complete cds
fam.35	10.839	NP_509960	NM_077559	CELE_C44C10	Caenorhabditis elegans Protein COL-180 (col-180) mRNA, complete cds
fam.35	17.161	NP_509059	NM_076658	CELE_T10E10	Caenorhabditis elegans Protein COL-167 (col-167) mRNA, complete cds
fam.35	49.21	NP_001024894	NM_001029723	CELE_T07H6	Caenorhabditis elegans Protein COL-166, isoform b (col-166) mRNA, complete cds
fam.35	3.486	NP_872255	NM_182455	CELE_T10E10	Caenorhabditis elegans Protein COL-169 (col-169) mRNA, complete cds
fam.35	3.117	NP_872267	NM_182467	CELE_T10E10	Caenorhabditis elegans Protein COL-170 (col-170) mRNA, complete cds
fam.66	8.536	NP_510417	NM_078016	CELE_D1025	Caenorhabditis elegans Protein NSPC-20 (nspc-20) mRNA, complete cds
fam.66	1.007	NP_510416	NM_078015	CELE_D1025	Caenorhabditis elegans Protein NSPC-16 (nspc-16) mRNA, complete cds
fam.66	3.392	NP_741930	NM_171801	CELE_D1025	Caenorhabditis elegans Protein NSPC-18 (nspc-18) mRNA, complete cds
fam.66	1.275	NP_001024511	NM_001029340	CELE_D1025	Caenorhabditis elegans Protein NSPC-17 (nspc-17) mRNA, complete cds
fam.66	1.958	NP_001024512	NM_001029341	CELE_D1025	Caenorhabditis elegans Protein NSPC-19 (nspc-19) mRNA, complete cds
fam.87	2.671	NP_001024018	NM_001028847		Caenorhabditis elegans Protein PAR-1, isoform a
fam.87	3.185	NP_001024019	NM_001028848		Caenorhabditis elegans Protein PAR-1, isoform b
fam.87	5.344	NP_001256559	NM_001269630		Caenorhabditis elegans Protein PAR-1, isoform f
fam.87	2.671	NP_001256560	NM_001269631		Caenorhabditis elegans Protein PAR-1, isoform j
fam.135	9.433	NP_496351	NM_063950	CELE_F44F4	Caenorhabditis elegans Protein TBA-4 (tba-4) mRNA, complete cds
fam.135	51.598	NP_001021050	NM_001025879	CELE_C47B2	Caenorhabditis elegans Protein TBA-2 (tba-2) mRNA, complete cds
fam.135	29.695	NP_001251213	NM_001264284	CELE_F26E4	Caenorhabditis elegans Protein TBA-1, isoform a (tba-1) mRNA, complete cds
fam.135	29.086	NP_001251212	NM_001264283		Caenorhabditis elegans Protein TBA-1, isoform b
fam.147	8.907	NP_505678	NM_073277	CELE_F15H10	Caenorhabditis elegans Protein COL-12 (col-12) mRNA, complete cds
fam.147	3.936	NP_505677	NM_073276	CELE_F15H10	Caenorhabditis elegans Protein COL-13 (col-13) mRNA, complete cds
fam.147	33.687	NP_506283	NM_073882	CELE_F57B1	Caenorhabditis elegans Protein COL-159 (col-159) mRNA, complete cds
fam.147	47.353	NP_506284	NM_073883	CELE_F57B1	Caenorhabditis elegans Protein COL-160 (col-160) mRNA, complete cds
fam.148	6.225	NP_499410	NM_067009	CELE_W05B2	Caenorhabditis elegans Protein COL-94 (col-94) mRNA, complete cds
fam.148	27.949	NP_502700	NM_070299	CELE_F52B11	Caenorhabditis elegans Protein COL-133 (col-133) mRNA, complete cds
fam.148	25.951	NP_499409	NM_067008	CELE_W05B2	Caenorhabditis elegans Protein COL-93 (col-93) mRNA, complete cds
fam.148	14.355	NP_499408	NM_067007	CELE_W05B2	Caenorhabditis elegans Protein COL-92 (col-92) mRNA, complete cds
fam.151	0.02	NP_500755	NM_068354	CELE_Y59E9AR	Caenorhabditis elegans Protein Y59E9AR.1 (Y59E9AR.1) mRNA, complete cds
fam.151	0.711	NP_494906	NM_062505	CELE_ZK546	Caenorhabditis elegans Protein ZK546.3 (ZK546.3) mRNA, complete cds
fam.151	6.706	NP_494970	NM_062569	CELE_C34F11	Caenorhabditis elegans Protein MSP-49 (msp-49) mRNA, complete cds
fam.151	0.02	NP_500752	NM_068351	CELE_Y59E9AR	Caenorhabditis elegans Protein Y59E9AR.7 (Y59E9AR.7) mRNA, complete cds
fam.153	17.576	NP_498015	NM_065614	CELE_C35D10	Caenorhabditis elegans Protein MSD-4 (msd-4) mRNA, complete cds
fam.153	0.173	NP_501808	NM_069407	CELE_F44D12	Caenorhabditis elegans Protein MSD-1 (msd-1) mRNA, complete cds
fam.153	2.276	NP_501811	NM_069410	CELE_F44D12	Caenorhabditis elegans Protein MSD-2 (msd-2) mRNA, complete cds
fam.153	0.173	NP_501813	NM_069412	CELE_F44D12	Caenorhabditis elegans Protein MSD-3 (msd-3) mRNA, complete cds
fam.176	24.581	NP_001123117	NM_001129645	CELE_C42D8	Caenorhabditis elegans Protein VIT-2, isoform b (vit-2) mRNA, complete cds
fam.176	24.581	NP_508868	NM_076467	CELE_C42D8	Caenorhabditis elegans Protein VIT-2, isoform a (vit-2) mRNA, complete cds
fam.176	2.667	NP_509305	NM_076904	CELE_K09F5	Caenorhabditis elegans Protein VIT-1 (vit-1) mRNA, complete cds
fam.390	30.192	NP_502107	NM_069706	CELE_C29F4	Caenorhabditis elegans Protein COL-125 (col-125) mRNA, complete cds
fam.390	1.044	NP_501526	NM_069125	CELE_T28C6	Caenorhabditis elegans Protein COL-117 (col-117) mRNA, complete cds
fam.390	1.044	NP_501527	NM_069126	CELE_T28C6	Caenorhabditis elegans Protein COL-3 (col-3) mRNA, complete cds
fam.394	0.071	NP_502115	NM_069714	CELE_F54D1	Caenorhabditis elegans Protein COL-126 (col-126) mRNA, complete cds
fam.394	0.071	NP_502116	NM_069715	CELE_F54D1	Caenorhabditis elegans Protein COL-127 (col-127) mRNA, complete cds
fam.394	8.199	NP_505375	NM_072974	CELE_B0222	Caenorhabditis elegans Protein COL-145 (col-145) mRNA, complete cds
fam.418	3.713	NP_506164	NM_073763	CELE_W05B10	Caenorhabditis elegans Protein HIS-74 (his-74) mRNA, complete cds
fam.418	22.122	NP_001255163	NM_001268234	CELE_Y49E10	Caenorhabditis elegans Protein HIS-72, isoform a (his-72) mRNA, complete cds
fam.418	11.888	NP_509344	NM_076943	CELE_F45E1	Caenorhabditis elegans Protein HIS-71 (his-71) mRNA, complete cds
fam.508	9.234	NP_508589	NM_076188	CELE_C04F6	Caenorhabditis elegans Protein VIT-5 (vit-5) mRNA, complete cds
fam.508	1.428	NP_508612	NM_076211	CELE_F59D8	Caenorhabditis elegans Protein VIT-4 (vit-4) mRNA, complete cds
fam.680	9.684	NP_001023209	NM_001028038	CELE_F49E8	Caenorhabditis elegans Protein PAM-1, isoform a (pam-1) mRNA, complete cds
fam.680	5.11	NP_001023210	NM_001028039		Caenorhabditis elegans Protein PAM-1, isoform b
fam.1160	7.389	NP_493981	NM_061580	CELE_H17B01	Caenorhabditis elegans Protein FGT-1, isoform a (fgt-1) mRNA, complete cds
fam.1160	4.099	NP_493982	NM_061581	CELE_H17B01	Caenorhabditis elegans Protein FGT-1, isoform b (fgt-1) mRNA, complete cds
fam.1240	2.064	NP_498423	NM_066022	CELE_T26A5	Caenorhabditis elegans Protein NDUF-2.2 (nduf-2.2) mRNA, complete cds
fam.1240	11.353	NP_510569	NM_078168	CELE_K09A9	Caenorhabditis elegans Protein GAS-1 (gas-1) mRNA, complete cds
fam.1308	567.174	NP_498520	NM_066119	CELE_F31E3	Caenorhabditis elegans Protein EEF-1A.1 (eef-1A.1) mRNA, complete cds
fam.1308	228.991	NP_509323	NM_076922		Caenorhabditis elegans Protein EEF-1A.2, isoform a
fam.1406	0.678	NP_491027	NM_058626	CELE_F32B5	Caenorhabditis elegans Protein F32B5.1 (F32B5.1) mRNA, complete cds
fam.1406	7.547	NP_491057	NM_058656	CELE_W10C8	Caenorhabditis elegans Protein W10C8.5 (W10C8.5) mRNA, complete cds
fam.1560	5.055	NP_502039	NM_069638	CELE_Y69E1A	Caenorhabditis elegans Protein Y69E1A.2 (Y69E1A.2) mRNA, complete cds
fam.1560	10.821	NP_501838	NM_069437	CELE_C04G2	Caenorhabditis elegans Protein C04G2.9 (C04G2.9) mRNA, complete cds
fam.1781	18.397	NP_505374	NM_072973	CELE_B0222	Caenorhabditis elegans Protein COL-144 (col-144) mRNA, complete cds
fam.1781	50.024	NP_505376	NM_072975	CELE_B0222	Caenorhabditis elegans Protein COL-10 (col-10) mRNA, complete cds
fam.1804	54.96	NP_001021696	NM_001026525		Caenorhabditis elegans Protein LEV-11, isoform b
fam.1804	31.87	NP_001263596	NM_001276667		Caenorhabditis elegans Protein LEV-11, isoform i
fam.1806	50.179	NP_509869	NM_077468	CELE_C34F6	Caenorhabditis elegans Protein COL-178 (col-178) mRNA, complete cds
fam.1806	8.366	NP_509870	NM_077469	CELE_C34F6	Caenorhabditis elegans Protein COL-179 (col-179) mRNA, complete cds
fam.1855	27.547	NP_504130	NM_071729	CELE_C49G7	Caenorhabditis elegans Protein C49G7.3 (C49G7.3) mRNA, complete cds
fam.1855	1.695	NP_504129	NM_071728	CELE_C49G7	Caenorhabditis elegans Protein PHAT-3 (phat-3) mRNA, complete cds
fam.1953	186.419	NP_508413	NM_076012	CELE_F07D10	Caenorhabditis elegans Protein RPL-11.2 (rpl-11.2) mRNA, complete cds
fam.1953	100.066	NP_504008	NM_071607	CELE_T22F3	Caenorhabditis elegans Protein RPL-11.1 (rpl-11.1) mRNA, complete cds
fam.1990	42.905	NP_510829	NM_078428	CELE_C36E6	Caenorhabditis elegans Protein MLC-1 (mlc-1) mRNA, complete cds
fam.1990	77.435	NP_510828	NM_078427	CELE_C36E6	Caenorhabditis elegans Protein MLC-2 (mlc-2) mRNA, complete cds
fam.2000	77.223	NP_499166	NM_066765	CELE_R10E11	Caenorhabditis elegans Protein VHA-2 (vha-2) mRNA, complete cds
fam.2000	43.353	NP_500188	NM_067787	CELE_Y38F2AL	Caenorhabditis elegans Protein VHA-3 (vha-3) mRNA, complete cds
fam.2082	80.104	NP_497072	NM_064671	CELE_W01D2	Caenorhabditis elegans Protein W01D2.1 (W01D2.1) mRNA, complete cds
fam.2082	35.58	NP_497727	NM_065326	CELE_C54C6	Caenorhabditis elegans Protein RPL-37 (rpl-37) mRNA, complete cds
fam.2083	2.059	NP_001021261	NM_001026090	CELE_B0035	Caenorhabditis elegans Protein B0035.18 (B0035.18) mRNA, complete cds
fam.2083	8.356	NP_499632	NM_067231	CELE_Y111B2A	Caenorhabditis elegans Protein Y111B2A.2 (Y111B2A.2) mRNA, complete cds
